# Supplementary material for: Evaluating and optimizing the operation of the hydropower system in the Upper Yellow River: A general LINGO-based integrated framework
Source: PLoS One. 2018 Jan 25;13(1):e0191483. doi: 10.1371/journal.pone.0191483 (PMC5784971; doi:10.1371/journal.pone.0191483)
Supplement: S1 File — (XLS) [file pone.0191483.s001.xls]

## Sheet: Fig2_Tangnaihai
Year	Runoff	January	Feburary	March	April	May	June	July	August	September	October	November	December	Ave
1960	163	115	121	169	210	252	554	1080	1210	1010	787	459	200	515
1961	224.8	168	159	231	470	636	785	1650	1090	1060	1300	696	269	713
1962	184.7	193	185	202	401	578	1050	1380	1100	642	671	416	187	586
1963	237.5	130	129	180	273	449	649	1490	1140	2220	1540	540	257	753
1964	227.8	193	185	242	405	567	588	1820	1300	1360	1160	541	257	720
1965	178.8	186	190	210	348	578	825	1440	712	965	779	370	169	567
1966	226.2	170	159	225	302	349	425	1050	1690	2010	1350	569	273	717
1967	311.1	201	186	248	361	1100	1130	2030	1580	2400	1510	720	308	987
1968	256.1	239	211	290	491	1150	1110	1330	921	2050	1130	513	274	810
1969	154.1	204	192	241	312	472	632	1080	734	689	775	352	160	489
1970	143	129	129	181	363	541	655	709	1100	535	584	331	160	453
1971	185.6	127	124	189	336	445	618	656	605	1320	1710	642	273	589
1972	201.9	212	196	275	424	709	1020	1920	980	759	608	338	193	639
1973	179	161	160	211	273	542	1020	845	878	960	1020	489	229	568
1974	187.7	146	155	208	299	489	875	857	997	1340	936	566	254	595
1975	309.7	168	164	227	312	688	1140	2310	1840	1690	1970	862	345	982
1976	268.3	249	250	318	449	661	1140	1500	1940	1880	995	512	263	849
1977	164	199	186	279	643	854	967	791	676	636	519	306	160	519
1978	194	116	123	178	478	549	774	564	1100	1760	999	503	228	615
1979	206	165	152	196	380	390	450	1130	1700	1650	939	410	217	652
1980	189	151	149	212	308	340	619	1330	937	1400	1060	464	202	599
1981	297	155	156	197	332	549	1040	1600	989	3550	1700	687	312	941
1982	282	233	227	263	381	900	1560	1790	1050	1700	1630	653	285	893
1983	315	211	201	239	464	886	1210	2650	1730	1150	1960	843	340	999
1984	240	234	251	293	412	479	1110	2430	1400	861	855	478	258	758
1985	221	182	167	223	345	430	639	1200	1010	2350	1140	451	245	701
1986	199	181	179	229	359	849	1120	1720	699	1080	574	332	203	630
1987	173.2	140	154	187	258	534	1120	1510	1010	631	532	313	166	549
1988	164.5	137	143	216	339	401	790	800	529	789	1220	611	256	520
1989	327.7	164	157	268	375	880	2390	2340	1920	1830	1150	637	317	1040
1990	168.6	253	249	286	362	697	728	762	808	957	681	400	213	535
1991	147.1	134	139	199	242	445	555	753	1130	735	639	392	205	466
1992	200.2	146	145	183	366	453	801	1760	1040	1080	1010	397	194	633
1993	218.7	173	176	235	484	701	994	1400	1620	1090	747	443	203	693
1994	162.9	162	159	194	497	635	1150	1020	589	703	575	339	160	517
1995	156	130	122	176	396	715	559	532	985	999	673	416	213	495
1996	140	137	146	208	331	557	788	650	714	646	595	355	178	443
1997	141.5	131	118	201	285	805	722	978	642	499	483	318	173	449
1998	183	138	143	181	403	579	539	1040	1190	1190	847	458	225	580
1999	241.9	153	184	225	284	361	1530	2290	1360	855	1120	553	237	767
2000	154.5	170	157	192	386	440	981	766	743	828	671	358	170	489
2001	138.2	133	142	164	305	464	816	582	524	761	804	367	182	438
2002	105.8	121	136	168	234	300	794	781	447	382	329	197	124	335
2003	171.6	87.1	97.9	146	219	367	509	795	1180	1470	995	426	200	544
2004	151.3	146	130	190	219	297	648	688	876	1060	826	445	210	479
2005	255	155	146	196	340	627	787	1950	1530	1330	1690	619	266	809
2006	141.3	221	215	228	290	365	622	823	583	774	700	355	186	448
2007	189	138	133	216	293	297	1250	1400	890	1060	814	456	224	599
2008	174.6	177	143	228	364	357	447	860	1080	958	1140	576	274	552
2009	263.5	192	219	271	438	701	1070	1680	1550	1560	1240	685	367	835
2010	197.1	237	244	287	317	373	1010	2120	945	689	617	422	203	625
Ave	202.225	168.492	166.351	219.627	356.039	564.373	888.333	1306.51	1078.29	1213.78	986.255	481.98	228.765

## Sheet: Fig3a_Regulation rule_LYX
	Jul	Jul	Jul	Aug	Aug	Aug	Sep	Sep	Sep	Oct	Oct	Oct	Nov	Nov	Nov	Dec	Dec	Dec	Jan	Jan	Jan	Feb	Feb	Feb	Mar	Mar	Mar	Apr	Apr	Apr	May	May	May	Jun	Jun	Jun
	Early	Middle	Late	Early	Middle	Late	Early	Middle	Late	Early	Middle	Late	Early	Middle	Late	Early	Middle	Late	Early	Middle	Late	Early	Middle	Late	Early	Middle	Late	Early	Middle	Late	Early	Middle	Late	Early	Middle	Late
2000-2001	2566.38	2567.23	2567.24	2566.64	2566.93	2567.6	2568.31	2569.49	2570.56	2571.42	2571.73	2571.62	2571.12	2570.39	2569.45	2568.58	2567.6	2566.48	2565.5	2564.57	2563.56	2562.6	2561.51	2560.48	2559.51	2558.6	2557.7	2556.98	2556.42	2555.97	2555.68	2555.08	2554.62	2555.27	2556.09	2556.68
2001-2002	2557.41	2557.35	2557.21	2557.07	2556.85	2556.88	2557	2557.42	2558.96	2561.48	2562.83	2563.69	2563.93	2563.29	2562.07	2560.93	2559.56	2558.15	2557.02	2556.32	2555.47	2554.36	2553.72	2553.17	2552.32	2551.28	2550.32	2549.39	2548.29	2547.27	2546.54	2545.64	2544.71	2544.58	2546.12	2548
2002-2003	2550.03	2551.56	2553.02	2553.05	2553.28	2553.17	2552.46	2551.86	2552.09	2551.68	2550.57	2548.78	2546.77	2544.87	2543.54	2542.01	2540.58	2539.23	2537.58	2536.18	2535.26	2535.04	2534.58	2534.67	2533.97	2533.63	2533.33	2533.35	2532.53	2531.64	2530.79	2530.61	2531.08	2531.67	2532.36	2532.9
2003-2004	2533.6	2535.38	2537.81	2539.74	2543.36	2547.69	2552.82	2557.2	2560.04	2562.59	2565.16	2566.83	2567.41	2567.32	2567.26	2567.02	2566.57	2566.11	2565.5	2564.7	2563.87	2562.91	2561.88	2560.96	2559.95	2559.12	2558.12	2557.5	2556.79	2556.06	2555.32	2554.64	2554.12	2554.3	2554.76	2554.82
2004-2005	2555.71	2556.74	2557.07	2558.05	2558.89	2560.63	2563.14	2565.27	2566.86	2568.15	2568.93	2569.87	2570.56	2570.5	2570.11	2569.59	2568.85	2568.03	2567.05	2566.06	2564.95	2563.95	2563.41	2562.87	2562.13	2561.13	2560.42	2559.85	2559.13	2558.76	2559.24	2559.56	2559.97	2560.3	2560.97	2562.32
2005-2006	2564.5	2569.2	2573.8	2577.3	2580.22	2582.79	2584.92	2586.59	2588.59	2591.98	2594.97	2596.39	2597.22	2597.57	2597.51	2597.17	2596.74	2596.16	2595.7	2595.33	2594.86	2594.37	2593.96	2593.53	2592.96	2592.08	2591.01	2589.79	2588.48	2586.94	2585.61	2584.26	2582.77	2581.48	2580.84	2580.88
2006-2007	2581.26	2581.47	2581.41	2581.03	2580.71	2580.84	2582.07	2583.23	2583.66	2584.5	2585.22	2585.47	2585.4	2585.08	2584.66	2584.08	2583.41	2582.58	2581.82	2581.04	2580.18	2579.31	2578.49	2577.68	2576.92	2576.14	2575.4	2574.76	2573.93	2572.92	2571.93	2570.82	2569.77	2569.33	2569.34	2572.05
2007-2008	2575.06	2577.61	2579.53	2580.54	2580.97	2581.15	2581.89	2583	2583.75	2584.28	2585.18	2586.21	2586.75	2586.88	2586.77	2586.36	2585.89	2585.3	2584.63	2583.93	2583.2	2582.45	2581.68	2580.86	2580.33	2579.99	2579.49	2578.51	2577.66	2576.94	2576.1	2575.05	2573.8	2572.51	2571.1	2569.88
2008-2009	2569.87	2570.31	2570.77	2571.45	2572.46	2573.28	2573.86	2574.46	2575.32	2577.42	2579.32	2580.72	2581.5	2581.89	2581.64	2581.16	2580.63	2580.24	2579.42	2578.45	2577.56	2576.65	2575.7	2574.75	2574.08	2573.06	2571.74	2570.13	2568.53	2567.3	2566.22	2565.48	2564.91	2564.66	2564.72	2566.03
2009-2010	2567.33	2569.6	2573.44	2577.11	2579.26	2581.41	2584.51	2586.8	2588.8	2590.42	2591.92	2593.3	2593.86	2593.85	2593.66	2593.17	2592.49	2591.86	2591.15	2590.71	2590.16	2589.62	2589.26	2588.94	2588.55	2588.16	2587.59	2586.49	2585.12	2583.91	2582.57	2581.21	2579.89	2578.86	2578.87	2579.54
Regulation rule
Smax	225	225	225	225	225	225	225	225	230.5	236	241.5	247	247	247	247	247	247	247	247	247	247	247	247	247	247	247	247	247	247	247	247	242.6	238.2	233.8	229.4	225
Zmax	2594	2594	2594	2594	2594	2594	2594	2594	2595.5	2597	2598.5	2600	2600	2600	2600	2600	2600	2600	2600	2600	2600	2600	2600	2600	2600	2600	2600	2600	2600	2600	2600	2600	2598.5	2597	2595.5	2594
Smin	53.4	53.4	53.4	53.4	53.4	53.4	53.4	53.4	53.4	53.4	53.4	53.4	53.4	53.4	53.4	53.4	53.4	53.4	53.4	53.4	53.4	53.4	53.4	53.4	53.4	53.4	53.4	53.4	53.4	53.4	53.4	53.4	53.4	53.4	53.4	53.4
Zmin	2530	2530	2530	2530	2530	2530	2530	2530	2530	2530	2530	2530	2530	2530	2530	2530	2530	2530	2530	2530	2530	2530	2530	2530	2530	2530	2530	2530	2530	2530	2530	2530	2530	2530	2530	2530

## Sheet: Fig3b_Regulation rule_LJX
	Jul	Jul	Jul	Aug	Aug	Aug	Sep	Sep	Sep	Oct	Oct	Oct	Nov	Nov	Nov	Dec	Dec	Dec	Jan	Jan	Jan	Feb	Feb	Feb	Mar	Mar	Mar	Apr	Apr	Apr	May	May	May	Jun	Jun	Jun
	Early	Middle	Late	Early	Middle	Late	Early	Middle	Late	Early	Middle	Late	Early	Middle	Late	Early	Middle	Late	Early	Middle	Late	Early	Middle	Late	Early	Middle	Late	Early	Middle	Late	Early	Middle	Late	Early	Middle	Late
2000-2001	1714.41	1715.58	1715.6	1715.85	1715.72	1715.85	1717.38	1719.7	1721.73	1724.38	1725.77	1725.75	1724.5	1722.27	1722.03	1723.54	1725.13	1726.87	1724.22	1724.47	1724.81	1725.57	1726.63	1728.31	1729.78	1731.4	1732.39	1732.53	1731.4	1730.35	1727.74	1724.83	1721.4	1719.59	1717.3	1714.08
2001-2002	1723.22	1721.88	1721.93	1721.28	1722.25	1723.3	1723.28	1724.62	1725.06	1723.56	1722.01	1719.61	1717.28	1717.32	1718.1	1718.64	1719.79	1720.52	1728.44	1728.65	1728.39	1728.6	1729.24	1729.58	1730.21	1731.95	1733.21	1732.93	1732.53	1732.03	1729.57	1726.23	1724.75	1726.03	1726.17	1724.19
2002-2003	1717.63	1717.69	1719.49	1722.57	1726.58	1727.62	1728.78	1729.95	1730.42	1730.72	1731.83	1729.73	1727.52	1725.79	1725.67	1725.1	1725.22	1725.23	1721.42	1722.83	1723.39	1723.27	1722.86	1722.9	1722.5	1722.49	1722.92	1723.15	1723.05	1724.1	1724.05	1720.17	1718.65	1721.23	1719.87	1718.62
2003-2004	1718.31	1718.29	1717.48	1722.55	1723.69	1724.17	1726.04	1727.52	1729.3	1729.77	1731.03	1731.56	1728.95	1725.85	1724.45	1724.71	1725.3	1725.42	1725.11	1725.65	1726.04	1726.34	1727.85	1729.12	1730.59	1732.1	1734.08	1734.57	1734.27	1733.89	1731.32	1728.13	1725.08	1723.4	1721.2	1719.82
2004-2005	1717.5	1719.42	1720.35	1722.1	1722.42	1723.6	1724.6	1726.6	1726.25	1727.04	1729.46	1730.02	1728.54	1724.71	1723.79	1725.05	1725.72	1726.36	1725.04	1726.43	1727.2	1727.99	1728.19	1727.62	1728.07	1729.45	1731.15	1731.25	1733.09	1732.46	1730.16	1727.03	1724.33	1724.06	1722.8	1720.24
2005-2006	1720.08	1719.22	1720.77	1723.41	1723.63	1724.19	1724.81	1726	1726.31	1727.13	1727.8	1727.13	1725.55	1723.86	1722.92	1723.07	1723.62	1724.05	1726.97	1727.18	1727.31	1727.76	1728.2	1728.7	1729.59	1731.68	1734.14	1732.16	1730.55	1729.36	1729.37	1728.41	1727.54	1727.08	1725.2	1722.79
2006-2007	1723.96	1722.85	1722.42	1721.04	1721.19	1721.68	1723.51	1726.15	1727.83	1729.1	1730.94	1731.29	1728.1	1724.39	1723.73	1724.49	1725.19	1725.72	1724.28	1725.1	1725.88	1726.6	1727.14	1727.75	1729.17	1731.07	1733.16	1733.27	1733.54	1733.1	1730.68	1727.8	1725.43	1723.24	1721.69	1721.93
2007-2008	1720.2	1719.04	1720.38	1722.21	1723.24	1724.65	1724.39	1725.37	1727.13	1728.43	1727.85	1726.5	1723.62	1720.8	1721.68	1722.51	1723.98	1725.03	1726.17	1726.48	1727.16	1727.69	1727.99	1729.33	1731.05	1732.72	1733.19	1732.98	1732.05	1731.28	1730.58	1728.85	1727.1	1724.75	1722.83	1720.58
2008-2009	1719.68	1718.8	1720.88	1720.57	1722.23	1724.03	1725.72	1725.53	1726.69	1728.06	1727.43	1726.41	1723.44	1720.68	1721.45	1723.54	1725.33	1726.96	1726.8	1726.64	1727.13	1727.43	1728.34	1730.52	1732.3	1733.31	1733.01	1730.92	1729.94	1728.32	1727.43	1726.04	1725.33	1725.56	1724.47	1722.65
2009-2010	1721.53	1720.77	1722.06	1722.72	1722.27	1724.05	1725.31	1726.21	1726.76	1729.32	1728.96	1726.69	1725.78	1721.83	1720.86	1721.9	1723.56	1725.74	1728.2	1728.81	1729.33	1729.8	1730.2	1730.86	1731.79	1733.76	1734.61	1733.43	1731.63	1729.95	1727.47	1725.85	1725.55	1725.11	1724.7	1722.94
Regulation rule
Smax	29.2	29.2	29.2	29.2	29.2	29.2	29.2	29.2	40.7	40.7	40.7	40.7	40.7	40.7	28.7	40.7	40.7	40.7	40.7	40.7	40.7	40.7	40.7	40.7	40.7	40.7	40.7	40.7	40.7	40.7	40.7	40.7	40.7	40.7	40.7	40.7
Zmax	1726	1726	1726	1726	1726	1726	1726	1726	1735	1735	1735	1735	1735	1735	1725.5	1735	1735	1735	1735	1735	1735	1735	1735	1735	1735	1735	1735	1735	1735	1735	1735	1735	1735	1735	1735	1726
Smin	6.28	6.28	6.28	6.28	6.28	6.28	6.28	6.28	6.28	6.28	6.28	6.28	6.28	6.28	6.28	6.28	6.28	6.28	6.28	6.28	6.28	6.28	6.28	6.28	6.28	6.28	6.28	6.28	6.28	6.28	6.28	6.28	6.28	6.28	6.28	6.28
Zmin	1694	1694	1694	1694	1694	1694	1694	1694	1694	1694	1694	1694	1694	1694	1694	1694	1694	1694	1694	1694	1694	1694	1694	1694	1694	1694	1694	1694	1694	1694	1694	1694	1694	1694	1694	1694

## Sheet: Fig5a_Energy simulation of LYX
Time(10-day)	Observed	Simulated		Time(Month)	Observed	Simulated
1	1.49333	1.32952		1	1.49333	1.49593	0.227917	0.227817	0.0519234		0.051946	0.0519007
2	1.49333	1.45684		2	1.42333	1.42819	0.157917	0.160074	0.0252784		0.0249377	0.0256238
3	1.49333	1.70144		3	1.07333	1.06765	-0.192083	-0.200462	0.0385054		0.036896	0.0401849
4	1.42333	1.60277		4	1.44333	1.46071	0.177917	0.192598	0.0342663		0.0316543	0.0370939
5	1.42333	1.38137		5	1.47333	1.47898	0.207917	0.210868	0.0438429		0.0432293	0.0444652
6	1.42333	1.30043		6	1.24	1.24623	-0.0254167	-0.0218886	0.000556335		0.000646007	0.00047911
7	1.07333	1.24181		7	1.01	1.01931	-0.255417	-0.248808	0.0635498		0.0652377	0.0619055
8	1.07333	0.949534		8	1.00333	1.00769	-0.262083	-0.260423	0.0682526		0.0686877	0.0678203
9	1.07333	1.01162		9	1.01333	1.00242	-0.252083	-0.265695	0.0669772		0.063546	0.0705937
10	1.44333	1.1335		10	0.926667	0.935734	-0.33875	-0.332381	0.112594		0.114752	0.110477
11	1.44333	1.33036		11	1.21333	1.21684	-0.0520833	-0.0512707	0.00267035		0.00271267	0.00262868
12	1.44333	1.91827		12	1.19667	1.2067	-0.06875	-0.0614129	0.00422214		0.00472656	0.00377155
13	1.47333	1.47525		13	1.25333	1.25507	-0.0120833	-0.0130481	0.000157664		0.000146007	0.000170252
14	1.47333	1.46678		14	1.24333	1.24397	-0.0220833	-0.0241436	0.000533171		0.000487674	0.000582913
15	1.47333	1.49491		15	0.91	0.926936	-0.355417	-0.341178	0.121261		0.126321	0.116403
16	1.24	1.20172		16	0.836667	0.872721	-0.42875	-0.395393	0.169525		0.183827	0.156336
17	1.24	1.23991		17	1.41667	1.40012	0.15125	0.132005	0.0199657		0.0228766	0.0174253
18	1.24	1.29705		18	1.34333	1.31908	0.0779167	0.0509645	0.00397098		0.00607101	0.00259738
19	1.01	0.934438		19	0.8	0.81403	-0.465417	-0.454085	0.211339		0.216613	0.206193
20	1.01	1.07284		20	0.626667	0.642587	-0.63875	-0.625528	0.399556		0.408002	0.391285
21	1.01	1.05064		21	0.923333	0.934096	-0.342083	-0.334018	0.114262		0.117021	0.111568
22	1.00333	0.970621		22	0.936667	0.950627	-0.32875	-0.317487	0.104374		0.108077	0.100798
23	1.00333	1.13168		23	0.953333	0.975372	-0.312083	-0.292742	0.09136		0.097396	0.0856982
24	1.00333	0.920769		24	0.653333	0.688145	-0.612083	-0.579969	0.354989		0.374646	0.336364
25	1.01333	1.09053		25	0.93	0.953773	-0.335417	-0.314341	0.105435		0.112504	0.0988103
26	1.01333	0.895613		26	1	1.02285	-0.265417	-0.245268	0.0650982		0.070446	0.0601563
27	1.01333	1.02111		27	0.916667	0.936872	-0.34875	-0.331242	0.115521		0.121627	0.109721
28	0.926667	0.806395		28	1.39667	1.41257	0.13125	0.144456	0.0189599		0.0172266	0.0208676
29	0.926667	0.982657		29	1.09667	1.1297	-0.16875	-0.138413	0.0233573		0.0284766	0.0191583
30	0.926667	1.01815		30	0.826667	0.855983	-0.43875	-0.412132	0.180823		0.192502	0.169853
31	1.21333	1.23617		31	0.526667	0.548035	-0.73875	-0.72008	0.531959		0.545752	0.518515
32	1.21333	1.20631		32	0.263333	0.273186	-1.00208	-0.994929	0.997002		1.00417	0.989883
33	1.21333	1.20805		33	0.336667	0.351173	-0.92875	-0.916941	0.851609		0.862577	0.840781
34	1.19667	1.10526		34	0.573333	0.597432	-0.692083	-0.670683	0.464168		0.478979	0.449815
35	1.19667	1.43694		35	0.576667	0.600029	-0.68875	-0.668086	0.460144		0.474377	0.446339
36	1.19667	1.0779		36	0.636667	0.665556	-0.62875	-0.602558	0.378859		0.395327	0.363076
37	1.25333	1.27971		37	0.736667	0.755142	-0.52875	-0.512972	0.271234		0.279577	0.263141
38	1.25333	1.26359		38	0.476667	0.486099	-0.78875	-0.782015	0.616814		0.622127	0.611547
39	1.25333	1.2219		39	0.723333	0.711817	-0.542083	-0.556298	0.30156		0.293854	0.309467
40	1.24333	1.44155		40	0.8	0.81052	-0.465417	-0.457594	0.212972		0.216613	0.209392
41	1.24333	1.03143		41	0.99	0.996886	-0.275417	-0.271228	0.0747008		0.0758543	0.0735648
42	1.24333	1.25894		42	0.823333	0.838855	-0.442083	-0.429259	0.189768		0.195438	0.184263
43	0.91	1.07016		43	0.936667	0.931394	-0.32875	-0.336721	0.110697		0.108077	0.113381
44	0.91	0.975108		44	0.993333	0.99069	-0.272083	-0.277424	0.0754824		0.0740293	0.0769641
45	0.91	0.735537		45	1.06	1.06096	-0.205417	-0.207159	0.0425539		0.042196	0.0429147
46	0.836667	0.87565		46	0.9	0.905736	-0.365417	-0.362379	0.132419		0.133529	0.131318
47	0.836667	0.895117		47	1.02	1.01738	-0.245417	-0.250735	0.0615346		0.0602293	0.0628682
48	0.836667	0.847397		48	1.18	1.16682	-0.0854167	-0.101293	0.0086521		0.00729601	0.0102602
49	1.41667	1.14824		49	0.99	0.983816	-0.275417	-0.284298	0.0783004		0.0758543	0.0808254
50	1.41667	1.61496		50	0.946667	0.95821	-0.31875	-0.309905	0.0987821		0.101602	0.096041
51	1.41667	1.43716		51	0.9	0.907461	-0.365417	-0.360653	0.131789		0.133529	0.130071
52	1.34333	1.33153		52	1.14667	1.15791	-0.11875	-0.110204	0.0130867		0.0141016	0.0121449
53	1.34333	1.32098		53	1.11333	1.10291	-0.152083	-0.1652	0.0251242		0.0231293	0.0272912
54	1.34333	1.30473		54	1.13667	1.13173	-0.12875	-0.136383	0.0175593		0.0165766	0.0186003
55	0.8	0.756084		55	1.18333	1.17042	-0.0820833	-0.0976934	0.008019		0.00673767	0.00954401
56	0.8	0.65924		56	0.74	0.756901	-0.525417	-0.511214	0.2686		0.276063	0.261339
57	0.8	1.02677		57	1.02333	1.01544	-0.242083	-0.252676	0.0611686		0.0586043	0.0638451
58	0.626667	0.716058		58	1.06	1.05969	-0.205417	-0.208426	0.0428143		0.042196	0.0434416
59	0.626667	0.611993		59	1.14667	1.15282	-0.11875	-0.115295	0.0136913		0.0141016	0.013293
60	0.626667	0.599709		60	1.05667	1.06964	-0.20875	-0.198476	0.0414319		0.0435766	0.0393929
61	0.923333	1.03051		61	1.17	1.2003	-0.0954167	-0.0678136	0.00647055		0.00910434	0.00459868
62	0.923333	0.837739		62	1.24667	1.29243	-0.01875	0.0243157	-0.000455919		0.000351562	0.000591253
63	0.923333	0.934043		63	1.28333	1.33557	0.0179167	0.0674563	0.00120859		0.000321007	0.00455036
64	0.936667	0.937259		64	1.93	1.9815	0.664583	0.713383	0.474103		0.441671	0.508916
65	0.936667	0.996493		65	1.45667	1.46406	0.19125	0.195942	0.037474		0.0365766	0.0383935
66	0.936667	0.918129		66	1.39	1.43265	0.124583	0.164536	0.0204984		0.015521	0.0270721
67	0.953333	0.803138		67	1.11667	1.20863	-0.14875	-0.0594856	0.00884848		0.0221266	0.00353854
68	0.953333	0.944735		68	1.03333	1.11747	-0.232083	-0.150648	0.0349628		0.0538627	0.0226947
69	0.953333	1.17824		69	1.9	1.83327	0.634583	0.565152	0.358636		0.402696	0.319396
70	0.653333	0.878841		70	2.54333	2.4392	1.27792	1.17109	1.49655		1.63307	1.37145
71	0.653333	0.616844		71	2.64333	2.55103	1.37792	1.28291	1.76775		1.89865	1.64587
72	0.653333	0.56875		72	1.96	1.95963	0.694583	0.691519	0.480317		0.482446	0.478198
73	0.93	0.771357		73	2.31667	2.27005	1.05125	1.00193	1.05328		1.10513	1.00387
74	0.93	0.964719		74	1.55	1.60698	0.284583	0.33887	0.0964366		0.0809877	0.114833
75	0.93	1.12524		75	1.15	1.20732	-0.115417	-0.0607958	0.00701685		0.013321	0.00369613
76	1	1.05571		76	1.34333	1.38115	0.0779167	0.113032	0.00880704		0.00607101	0.0127761
77	1	0.863265		77	1.31667	1.34941	0.05125	0.0812935	0.00416629		0.00262656	0.00660864
78	1	1.14956		78	1.27	1.28662	0.00458333	0.0185072	8.48247e-05		2.10069e-05	0.000342517
79	0.916667	1.11153		79	1.19667	1.22187	-0.06875	-0.0462448	0.00317933		0.00472656	0.00213858
80	0.916667	0.69114		80	1.13	1.1283	-0.135417	-0.139816	0.0189334		0.0183377	0.0195485
81	0.916667	1.00794		81	1.29	1.30967	0.0245833	0.0415553	0.00102157		0.00060434	0.00172685
82	1.39667	1.15865		82	1.49333	1.50786	0.227917	0.239743	0.0546413		0.051946	0.0574765
83	1.39667	1.37956		83	1.60667	1.61032	0.34125	0.342208	0.116779		0.116452	0.117106
84	1.39667	1.6995		84	1.75333	1.75286	0.487917	0.48475	0.236518		0.238063	0.234983
85	1.09667	1.43657		85	1.49333	1.49667	0.227917	0.228554	0.0520913		0.051946	0.052237
86	1.09667	1.13597		86	1.98	1.98196	0.714583	0.713842	0.5101		0.510629	0.509571
87	1.09667	0.816559		87	1.79667	1.81129	0.53125	0.54318	0.288564		0.282227	0.295044
88	0.826667	0.909007		88	1.05	1.08727	-0.215417	-0.180844	0.0389568		0.0464043	0.0327046
89	0.826667	0.781981		89	1.13	1.13619	-0.135417	-0.131929	0.0178654		0.0183377	0.0174053
90	0.826667	0.87696		90	1.18333	1.21892	-0.0820833	-0.0491929	0.00403792		0.00673767	0.00241994
91	0.526667	0.752301		91	1.21	1.23639	-0.0554167	-0.0317222	0.00175794		0.00307101	0.0010063
92	0.526667	0.502208		92	1.17	1.18621	-0.0954167	-0.0819064	0.00781524		0.00910434	0.00670867
93	0.526667	0.389595		93	1.10333	1.13457	-0.162083	-0.133549	0.021646		0.026271	0.0178352
94	0.263333	0.295892		94	1.70333	1.65655	0.437917	0.388435	0.170102		0.191771	0.150882
95	0.263333	0.276644		95	1.96333	1.89994	0.697917	0.631825	0.440962		0.487088	0.399203
96	0.263333	0.247021		96	2.13333	2.07564	0.867917	0.807527	0.700866		0.753279	0.6521
97	0.336667	0.343914		97	1.78667	1.72606	0.52125	0.457943	0.238703		0.271702	0.209712
98	0.336667	0.344379		98	1.81333	1.74726	0.547917	0.479147	0.262533		0.300213	0.229582
99	0.336667	0.365226		99	1.36667	1.3584	0.10125	0.0902836	0.00914121		0.0102516	0.00815112
100	0.573333	0.401615		100	1.06	1.08326	-0.205417	-0.18485	0.0379713		0.042196	0.0341696
101	0.573333	0.674931		101	1.22333	1.21494	-0.0420833	-0.0531774	0.00223788		0.00177101	0.00282784
102	0.573333	0.715748		102	1.03333	1.05278	-0.232083	-0.215331	0.0499747		0.0538627	0.0463673
103	0.576667	0.583604		103	1.38667	1.37168	0.12125	0.10357	0.0125579		0.0147016	0.0107267
104	0.576667	0.412749		104	1.34333	1.30712	0.0779167	0.0390102	0.00303954		0.00607101	0.00152179
105	0.576667	0.803732		105	1.55333	1.53863	0.287917	0.270513	0.0778853		0.082896	0.0731775
106	0.636667	0.599936		106	2.08	2.00466	0.814583	0.736544	0.599976		0.663546	0.542497
107	0.636667	0.622282		107	2.03	1.97025	0.764583	0.70214	0.536844		0.584588	0.493
108	0.636667	0.77445		108	1.82667	1.76972	0.56125	0.501603	0.281525		0.315002	0.251606
109	0.736667	0.767505		109	1.32667	1.3167	0.06125	0.0485821	0.00297565		0.00375156	0.00236022
110	0.736667	0.641323		110	1.53	1.51203	0.264583	0.243917	0.0645364		0.0700043	0.0594955
111	0.736667	0.856598		111	1.44667	1.45653	0.18125	0.188412	0.0341497		0.0328516	0.0354992
112	0.476667	0.525042		112	1.55	1.59289	0.284583	0.324774	0.0924254		0.0809877	0.105478
113	0.476667	0.431574		113	1.73	1.75003	0.464583	0.481918	0.223891		0.215838	0.232245
114	0.476667	0.501683		114	1.69	1.65186	0.424583	0.383748	0.162933		0.180271	0.147262
115	0.723333	0.509994		115	1.21	1.23725	-0.0554167	-0.0308634	0.00171035		0.00307101	0.000952549
116	0.723333	0.881387		116	1.01333	1.00998	-0.252083	-0.258134	0.0650714		0.063546	0.0666333
117	0.723333	0.74407		117	1.33333	1.34281	0.0679167	0.0746997	0.00507336		0.00461267	0.00558005
118	0.8	0.805509		118	2.26	2.18721	0.994583	0.919093	0.914115		0.989196	0.844732
119	0.8	0.647315		119	2.41	2.33951	1.14458	1.0714	1.2263		1.31007	1.14789
120	0.8	0.978737		120	2.27	2.18689	1.00458	0.918776	0.922987		1.00919	0.844149
121	0.99	1.09588		Sum	151.85	152.174			23.5662		24.721	22.5474
122	0.99	1.09804		Ave	1.26542	1.26811
123	0.99	0.796732
124	0.823333	0.838921				Determination of coefficient			0.996359
125	0.823333	0.787573
126	0.823333	0.890073
127	0.936667	0.811547
128	0.936667	1.04473
129	0.936667	0.937906
130	0.993333	1.10002
131	0.993333	0.970703
132	0.993333	0.901345
133	1.06	0.97765
134	1.06	1.1543
135	1.06	1.05092
136	0.9	0.856156
137	0.9	0.908864
138	0.9	0.952186
139	1.02	1.04208
140	1.02	0.963531
141	1.02	1.04653
142	1.18	1.13349
143	1.18	1.16444
144	1.18	1.20253
145	0.99	0.957591
146	0.99	0.864491
147	0.99	1.12937
148	0.946667	0.812049
149	0.946667	1.13254
150	0.946667	0.930037
151	0.9	0.955491
152	0.9	0.915516
153	0.9	0.851375
154	1.14667	1.02458
155	1.14667	1.33079
156	1.14667	1.11837
157	1.11333	1.0416
158	1.11333	1.19824
159	1.11333	1.0689
160	1.13667	1.12037
161	1.13667	1.08025
162	1.13667	1.19457
163	1.18333	1.12077
164	1.18333	1.17192
165	1.18333	1.21857
166	0.74	0.867378
167	0.74	0.715218
168	0.74	0.688106
169	1.02333	1.02564
170	1.02333	1.08635
171	1.02333	0.934328
172	1.06	1.08139
173	1.06	1.08679
174	1.06	1.01088
175	1.14667	0.982337
176	1.14667	1.18628
177	1.14667	1.28985
178	1.05667	1.06495
179	1.05667	1.03274
180	1.05667	1.11123
181	1.17	1.19479
182	1.17	1.15172
183	1.17	1.25439
184	1.24667	0.983696
185	1.24667	1.26544
186	1.24667	1.62816
187	1.28333	1.44263
188	1.28333	1.30693
189	1.28333	1.25715
190	1.93	1.51869
191	1.93	2.20465
192	1.93	2.22115
193	1.45667	1.4474
194	1.45667	1.45069
195	1.45667	1.49408
196	1.39	1.47083
197	1.39	1.36824
198	1.39	1.45888
199	1.11667	1.14962
200	1.11667	1.12976
201	1.11667	1.34651
202	1.03333	1.20322
203	1.03333	1.14859
204	1.03333	1.0006
205	1.9	1.5775
206	1.9	1.82193
207	1.9	2.10037
208	2.54333	2.08283
209	2.54333	2.6014
210	2.54333	2.63338
211	2.64333	2.51845
212	2.64333	2.57585
213	2.64333	2.55879
214	1.96	2.01157
215	1.96	1.83462
216	1.96	2.03271
217	2.31667	2.1902
218	2.31667	2.24751
219	2.31667	2.37242
220	1.55	1.76152
221	1.55	1.51413
222	1.55	1.54529
223	1.15	1.13132
224	1.15	1.36568
225	1.15	1.12495
226	1.34333	1.20071
227	1.34333	1.4322
228	1.34333	1.51053
229	1.31667	1.36455
230	1.31667	1.35346
231	1.31667	1.33022
232	1.27	1.29547
233	1.27	1.29134
234	1.27	1.27306
235	1.19667	1.21305
236	1.19667	1.16659
237	1.19667	1.28597
238	1.13	1.12775
239	1.13	1.26771
240	1.13	0.989437
241	1.29	1.28178
242	1.29	1.29325
243	1.29	1.35398
244	1.49333	1.5123
245	1.49333	1.51668
246	1.49333	1.49459
247	1.60667	1.56534
248	1.60667	1.59564
249	1.60667	1.66999
250	1.75333	1.78349
251	1.75333	1.71947
252	1.75333	1.75563
253	1.49333	1.46556
254	1.49333	1.35674
255	1.49333	1.6677
256	1.98	1.82634
257	1.98	2.00402
258	1.98	2.11551
259	1.79667	1.87531
260	1.79667	1.64313
261	1.79667	1.91544
262	1.05	1.3772
263	1.05	0.903923
264	1.05	0.980692
265	1.13	1.10413
266	1.13	1.08895
267	1.13	1.21548
268	1.18333	1.14728
269	1.18333	1.18091
270	1.18333	1.32857
271	1.21	1.19117
272	1.21	1.23035
273	1.21	1.28766
274	1.17	1.17165
275	1.17	1.28701
276	1.17	1.09997
277	1.10333	0.847677
278	1.10333	0.930539
279	1.10333	1.62548
280	1.70333	1.55868
281	1.70333	1.66912
282	1.70333	1.74185
283	1.96333	1.88692
284	1.96333	1.83306
285	1.96333	1.97984
286	2.13333	2.08452
287	2.13333	2.09223
288	2.13333	2.05018
289	1.78667	1.70718
290	1.78667	1.66907
291	1.78667	1.80192
292	1.81333	1.6865
293	1.81333	1.64714
294	1.81333	1.90815
295	1.36667	1.48699
296	1.36667	1.3762
297	1.36667	1.212
298	1.06	1.14567
299	1.06	1.21478
300	1.06	0.889341
301	1.22333	1.18149
302	1.22333	1.06388
303	1.22333	1.39944
304	1.03333	1.15726
305	1.03333	1.04396
306	1.03333	0.957127
307	1.38667	1.59368
308	1.38667	1.20658
309	1.38667	1.31479
310	1.34333	1.31405
311	1.34333	1.37335
312	1.34333	1.23397
313	1.55333	1.10293
314	1.55333	1.53215
315	1.55333	1.98081
316	2.08	2.06695
317	2.08	1.94053
318	2.08	2.00649
319	2.03	2.05044
320	2.03	1.8402
321	2.03	2.02012
322	1.82667	1.97921
323	1.82667	1.7388
324	1.82667	1.59115
325	1.32667	1.31139
326	1.32667	1.29909
327	1.32667	1.33961
328	1.53	1.40342
329	1.53	1.64897
330	1.53	1.48371
331	1.44667	1.08574
332	1.44667	1.61286
333	1.44667	1.67098
334	1.55	1.31132
335	1.55	1.6229
336	1.55	1.84444
337	1.73	1.97078
338	1.73	1.75473
339	1.73	1.52458
340	1.69	1.78031
341	1.69	1.6321
342	1.69	1.54317
343	1.21	1.25123
344	1.21	1.09364
345	1.21	1.36688
346	1.01333	1.0858
347	1.01333	1.01384
348	1.01333	0.9303
349	1.33333	1.22822
350	1.33333	1.01394
351	1.33333	1.78629
352	2.26	2.23418
353	2.26	2.22075
354	2.26	2.10669
355	2.41	2.28523
356	2.41	2.30563
357	2.41	2.42768
358	2.27	2.06278
359	2.27	2.39422
360	2.27	2.10367
	455.55	456.521

## Sheet: Fig5b_Energy simulation of LJX
Time	Observed	Simulated		Time(Month)	Observed	Simulated
1	1.42667	1.22516		1	1.42667	1.39089	0.0456389	0.0153646	0.000701222		0.00208291	0.00023607
2	1.42667	1.2796		2	0.866667	0.933277	-0.514361	-0.44225	0.227476		0.264567	0.195585
3	1.42667	1.66791		3	1.58667	1.56899	0.205639	0.19346	0.0397829		0.0422874	0.0374268
4	0.866667	1.11562		4	1.60667	1.60517	0.225639	0.22964	0.0518157		0.0509129	0.0527345
5	0.866667	0.739797		5	1.29667	1.30015	-0.0843611	-0.0753771	0.00635889		0.0071168	0.00568171
6	0.866667	0.944417		6	0.87	0.903904	-0.511028	-0.471623	0.241012		0.261149	0.222428
7	1.58667	1.23756		7	0.82	0.900634	-0.561028	-0.474893	0.266428		0.314752	0.225523
8	1.58667	1.69715		8	0.603333	0.61008	-0.777694	-0.765447	0.595284		0.604809	0.585909
9	1.58667	1.77225		9	0.81	0.816271	-0.571028	-0.559256	0.319351		0.326073	0.312768
10	1.60667	1.6907		10	1.55333	1.53117	0.172306	0.155638	0.0268173		0.0296892	0.0242233
11	1.60667	1.48208		11	2.04667	2.0132	0.665639	0.637672	0.42446		0.443075	0.406626
12	1.60667	1.64273		12	1.55667	1.52116	0.175639	0.145638	0.0255797		0.030849	0.0212104
13	1.29667	1.58363		13	1.22667	1.2669	-0.154361	-0.108627	0.0167677		0.0238274	0.0117998
14	1.29667	1.28923		14	1.25667	1.23676	-0.124361	-0.138769	0.0172574		0.0154657	0.0192568
15	1.29667	1.02758		15	0.963333	0.978877	-0.417694	-0.39665	0.165679		0.174469	0.157331
16	0.87	0.873385		16	1.38333	1.37331	0.00230556	-0.00222066	-5.11984e-06		5.31558e-06	4.93131e-06
17	0.87	0.891409		17	1.45667	1.43575	0.0756389	0.0602186	0.00455487		0.00572124	0.00362628
18	0.87	0.946917		18	0.97	0.945489	-0.411028	-0.430038	0.176758		0.168944	0.184933
19	0.82	0.883893		19	0.863333	0.876247	-0.517694	-0.49928	0.258475		0.268008	0.249281
20	0.82	0.913218		20	0.636667	0.65588	-0.744361	-0.719647	0.535677		0.554073	0.517892
21	0.82	0.904792		21	0.823333	0.840723	-0.557694	-0.534804	0.298257		0.311023	0.286015
22	0.603333	0.675526		22	1.58667	1.55498	0.205639	0.179454	0.0369027		0.0422874	0.0322037
23	0.603333	0.634572		23	1.91667	1.85282	0.535639	0.477297	0.255659		0.286909	0.227812
24	0.603333	0.520143		24	1.56	1.53655	0.178972	0.161023	0.0288187		0.0320311	0.0259284
25	0.81	0.667134		25	1.36	1.34098	-0.0210278	-0.0345497	0.000726503		0.000442167	0.00119368
26	0.81	0.699632		26	1.03	1.08294	-0.351028	-0.29259	0.102707		0.123221	0.0856088
27	0.81	1.08205		27	1.14	1.14139	-0.241028	-0.234141	0.0564345		0.0580944	0.0548221
28	1.55333	1.26307		28	2.02333	1.96588	0.642306	0.590349	0.379184		0.412556	0.348512
29	1.55333	1.33295		29	1.16	1.12747	-0.221028	-0.24806	0.0548281		0.0488533	0.0615336
30	1.55333	1.99748		30	0.786667	0.817865	-0.594361	-0.557662	0.331453		0.353265	0.310987
31	2.04667	2.19839		31	0.546667	0.615518	-0.834361	-0.760009	0.634122		0.696158	0.577614
32	2.04667	2.11825		32	0.403333	0.495288	-0.977694	-0.880239	0.860605		0.955886	0.774821
33	2.04667	1.72296		33	0.373333	0.488867	-1.00769	-0.88666	0.893482		1.01545	0.786166
34	1.55667	1.59358		34	0.656667	0.717984	-0.724361	-0.657544	0.476299		0.524699	0.432364
35	1.55667	1.64198		35	1.17667	1.19617	-0.204361	-0.179354	0.036653		0.0417635	0.0321678
36	1.55667	1.32793		36	1.17667	1.17212	-0.204361	-0.203411	0.0415694		0.0417635	0.0413762
37	1.22667	1.25205		37	0.91	0.943112	-0.471028	-0.432415	0.20368		0.221867	0.186983
38	1.22667	1.24506		38	0.973333	1.01757	-0.407694	-0.357957	0.145937		0.166215	0.128133
39	1.22667	1.30359		39	1.44333	1.44193	0.0623056	0.0664019	0.00413721		0.00388198	0.00440922
40	1.25667	1.28278		40	2.2	2.13231	0.818972	0.756779	0.619781		0.670716	0.572715
41	1.25667	1.23708		41	1.51	1.46592	0.128972	0.0903913	0.011658		0.0166338	0.00817058
42	1.25667	1.19042		42	0.93	0.943682	-0.451028	-0.431845	0.194774		0.203426	0.18649
43	0.963333	0.902616		43	0.823333	0.874865	-0.557694	-0.500662	0.279217		0.311023	0.250663
44	0.963333	1.00093		44	0.616667	0.684356	-0.764361	-0.691171	0.528304		0.584248	0.477717
45	0.963333	1.03309		45	0.78	0.82982	-0.601028	-0.545708	0.327985		0.361234	0.297797
46	1.38333	1.11766		46	1.45667	1.42519	0.0756389	0.0496662	0.0037567		0.00572124	0.00246673
47	1.38333	1.38092		47	2.05667	1.9817	0.675639	0.606169	0.409551		0.456488	0.367441
48	1.38333	1.62134		48	1.72667	1.6842	0.345639	0.30867	0.106688		0.119466	0.0952773
49	1.45667	1.79295		49	1.26667	1.27136	-0.114361	-0.104164	0.0119123		0.0130785	0.0108501
50	1.45667	1.42701		50	0.983333	0.999057	-0.397694	-0.37647	0.14972		0.158161	0.14173
51	1.45667	1.08727		51	1.05333	1.05615	-0.327694	-0.319378	0.104658		0.107384	0.102002
52	0.97	0.962654		52	0.683333	0.683333	-0.697694	-0.692194	0.48294		0.486778	0.479132
53	0.97	0.91399		53	1.02	1.02133	-0.361028	-0.354198	0.127875		0.130341	0.125456
54	0.97	0.959822		54	1.09667	1.0504	-0.284361	-0.325126	0.0924533		0.0808612	0.105707
55	0.863333	0.850174		55	0.96	0.978051	-0.421028	-0.397476	0.167348		0.177264	0.157987
56	0.863333	0.8415		56	0.85	0.845747	-0.531028	-0.52978	0.281328		0.281991	0.280667
57	0.863333	0.937066		57	0.71	0.78675	-0.671028	-0.588777	0.395086		0.450278	0.346658
58	0.636667	0.742688		58	1.48333	1.45091	0.102306	0.0753833	0.00771213		0.0104664	0.00568264
59	0.636667	0.692584		59	2.12667	2.06812	0.745639	0.692593	0.516424		0.555977	0.479685
60	0.636667	0.532368		60	1.88667	1.82367	0.505639	0.448142	0.226598		0.255671	0.200831
61	0.823333	0.65659		61	0.96	1.24275	-0.421028	-0.132782	0.0559049		0.177264	0.017631
62	0.823333	0.762368		62	0.85	0.85	-0.531028	-0.525527	0.279069		0.281991	0.276179
63	0.823333	1.10321		63	0.71	0.71	-0.671028	-0.665527	0.446587		0.450278	0.442926
64	1.58667	1.31573		64	2.73333	2.68134	1.35231	1.30582	1.76586		1.82873	1.70516
65	1.58667	1.42778		65	1.86	1.80643	0.478972	0.4309	0.206389		0.229414	0.185675
66	1.58667	1.92143		66	1.09	1.06803	-0.291028	-0.307495	0.0894895		0.0846972	0.0945529
67	1.91667	2.18615		67	1.02667	1.01128	-0.354361	-0.364247	0.129075		0.125572	0.132676
68	1.91667	1.72621		68	0.86	0.848064	-0.521028	-0.527463	0.274823		0.27147	0.278218
69	1.91667	1.64611		69	1.31333	1.32802	-0.0676944	-0.0475111	0.00321623		0.00458254	0.0022573
70	1.56	1.52973		70	2.42	2.34193	1.03897	0.966403	1.00407		1.07946	0.933934
71	1.56	1.61752		71	2.53	2.46962	1.14897	1.0941	1.25709		1.32014	1.19705
72	1.56	1.46241		72	2.39333	2.31925	1.01231	0.943727	0.95534		1.02476	0.890621
73	1.36	1.39821		73	1.80667	1.81483	0.425639	0.439305	0.186985		0.181168	0.192989
74	1.36	1.17503		74	1.62667	1.58549	0.245639	0.209966	0.0515757		0.0603385	0.0440855
75	1.36	1.44969		75	1.54333	1.4988	0.162306	0.123276	0.0200083		0.0263431	0.0151969
76	1.03	1.05854		76	1.69	1.64091	0.308972	0.265379	0.0819947		0.0954638	0.0704259
77	1.03	0.917324		77	1.46667	1.41649	0.0856389	0.04096	0.00350777		0.00733402	0.00167772
78	1.03	1.27295		78	1.05667	1.03962	-0.324361	-0.335905	0.108955		0.10521	0.112832
79	1.14	0.936505		79	0.916667	0.901162	-0.464361	-0.474365	0.220277		0.215631	0.225022
80	1.14	0.858306		80	0.753333	0.770744	-0.627694	-0.604783	0.379619		0.394	0.365762
81	1.14	1.62935		81	0.943333	0.98629	-0.437694	-0.389238	0.170367		0.191576	0.151506
82	2.02333	1.6862		82	1.64667	1.63111	0.265639	0.255587	0.0678937		0.070564	0.0653245
83	2.02333	1.99214		83	2.29333	2.23955	0.912306	0.864025	0.788255		0.832301	0.746539
84	2.02333	2.21929		84	2.00333	1.96056	0.622306	0.585031	0.364068		0.387264	0.342261
85	1.16	1.47072		85	2.16667	2.09001	0.785639	0.714479	0.561323		0.617228	0.510481
86	1.16	1.09881		86	1.88333	1.86208	0.502306	0.486556	0.2444		0.252311	0.236736
87	1.16	0.812869		87	1.87333	1.81749	0.492306	0.441959	0.217579		0.242365	0.195328
88	0.786667	0.844231		88	2.36333	2.27964	0.982306	0.904114	0.888116		0.964924	0.817422
89	0.786667	0.80997		89	1.63333	1.5884	0.252306	0.212871	0.0537086		0.0636581	0.0453141
90	0.786667	0.799393		90	1.04333	1.0437	-0.337694	-0.331829	0.112057		0.114038	0.11011
91	0.546667	0.601045		91	0.966667	0.976629	-0.414361	-0.398898	0.165288		0.171695	0.159119
92	0.546667	0.595712		92	0.806667	0.822465	-0.574361	-0.553062	0.317657		0.329891	0.305877
93	0.546667	0.649796		93	0.94	0.927085	-0.441028	-0.448442	0.197775		0.194506	0.2011
94	0.403333	0.568722		94	1.97667	1.91798	0.595639	0.542455	0.323107		0.354786	0.294257
95	0.403333	0.528944		95	2.37667	2.2969	0.995639	0.921368	0.91735		0.991297	0.848919
96	0.403333	0.388197		96	2.31333	2.236	0.932306	0.860469	0.80222		0.869194	0.740407
97	0.373333	0.472186		97	1.7	1.63983	0.318972	0.2643	0.0843045		0.101743	0.0698547
98	0.373333	0.463159		98	1.92333	1.8599	0.542306	0.48437	0.262677		0.294095	0.234614
99	0.373333	0.531258		99	1.44667	1.41559	0.0656389	0.0400603	0.00262951		0.00430846	0.00160482
100	0.656667	0.577062		100	2.04333	1.98207	0.662306	0.606545	0.401718		0.438649	0.367897
101	0.656667	0.600486		101	1.35667	1.30804	-0.0243611	-0.0674884	0.00164409		0.000593464	0.00455469
102	0.656667	0.976403		102	0.996667	0.969811	-0.384361	-0.405716	0.155942		0.147733	0.164606
103	1.17667	1.8421		103	1.00667	0.977973	-0.374361	-0.397554	0.148829		0.140146	0.158049
104	1.17667	0.993626		104	0.706667	0.709002	-0.674361	-0.666525	0.449478		0.454763	0.444255
105	1.17667	0.752791		105	1.58	1.53456	0.198972	0.159033	0.0316431		0.0395899	0.0252915
106	1.17667	1.24289		106	2.46333	2.39801	1.08231	1.02248	1.10664		1.17139	1.04547
107	1.17667	1.1014		107	2.45	2.37378	1.06897	0.998255	1.06711		1.1427	0.996512
108	1.17667	1.17206		108	2.37667	2.29495	0.995639	0.919422	0.915413		0.991297	0.845337
109	0.91	1.10762		109	1.46667	1.41034	0.0856389	0.0348152	0.00298153		0.00733402	0.0012121
110	0.91	0.911901		110	1.41	1.3874	0.0289722	0.0118679	0.00034384		0.00083939	0.000140847
111	0.91	0.809817		111	1.68333	1.66158	0.302306	0.286057	0.0864765		0.0913886	0.0818284
112	0.973333	0.772176		112	1.99667	1.9376	0.615639	0.562074	0.346035		0.379011	0.315927
113	0.973333	0.855607		113	1.58	1.5086	0.198972	0.133069	0.026477		0.0395899	0.0177074
114	0.973333	1.42493		114	1.07667	1.03355	-0.304361	-0.341976	0.104084		0.0926357	0.116948
115	1.44333	1.26194		115	1.07333	1.01179	-0.307694	-0.363733	0.111919		0.0946759	0.132302
116	1.44333	1.50603		116	0.826667	0.79248	-0.554361	-0.583047	0.323219		0.307316	0.339944
117	1.44333	1.55782		117	0.996667	1.07346	-0.384361	-0.302065	0.116102		0.147733	0.0912434
118	2.2	1.84015		118	1.85333	2.53513	0.472306	1.1596	0.547686		0.223073	1.34468
119	2.2	2.27232		119	2.22333	2.37268	0.842306	0.997149	0.839904		0.709479	0.994307
120	2.2	2.28445		120	1.58333	1.58333	0.202306	0.207806	0.0420404		0.0409275	0.0431834
121	1.51	1.96233		Sum	165.723	165.063			34.1737		36.0339	33.1213
122	1.51	1.36171		Ave	1.38103	1.37553
123	1.51	1.07371
124	0.93	0.911224				Determination of coefficient			0.978513
125	0.93	0.926444
126	0.93	0.993377
127	0.823333	0.861064
128	0.823333	0.841712
129	0.823333	0.921818
130	0.616667	0.730515
131	0.616667	0.72834
132	0.616667	0.594215
133	0.78	0.655927
134	0.78	0.695448
135	0.78	1.13808
136	1.45667	1.10847
137	1.45667	1.24666
138	1.45667	1.92045
139	2.05667	2.25157
140	2.05667	2.00546
141	2.05667	1.68806
142	1.72667	1.81783
143	1.72667	1.57572
144	1.72667	1.65904
145	1.26667	1.38519
146	1.26667	1.37126
147	1.26667	1.05764
148	0.983333	1.11616
149	0.983333	0.810293
150	0.983333	1.07072
151	1.05333	1.01336
152	1.05333	0.963187
153	1.05333	1.1919
154	0.683333	0.683333		Note: The yellow zones indicate the power generating units of the Liujiaxia Hydropower Station are idle during some time of periods. In other words, the flows go through the power generating units of the Liujiaxia Hydropower Station without energy prodution during some time of periods. Therefore, the simulated energy productions are set equal to the observed ones during these periods for simplici…
155	0.683333	0.683333
156	0.683333	0.683333
157	1.02	1.02
158	1.02	1.02
159	1.02	1.02399
160	1.09667	0.967757
161	1.09667	1.0438
162	1.09667	1.13964
163	0.96	0.943573
164	0.96	0.945237
165	0.96	1.04534
166	0.85	0.949949
167	0.85	0.95494
168	0.85	0.632351
169	0.71	0.643917
170	0.71	0.599216
171	0.71	1.11712
172	1.48333	1.08083
173	1.48333	1.33321
174	1.48333	1.93869
175	2.12667	2.14639
176	2.12667	2.13725
177	2.12667	1.92072
178	1.88667	1.75807
179	1.88667	1.87556
180	1.88667	1.83737
181	0.96	1.43621
182	0.96	1.33202
183	0.96	0.96
184	0.85	0.85
185	0.85	0.85
186	0.85	0.85
187	0.71	0.71
188	0.71	0.71
189	0.71	0.71
190	2.73333	2.41997
191	2.73333	2.56421
192	2.73333	3.05985
193	1.86	2.73919
194	1.86	1.64955
195	1.86	1.03054
196	1.09	1.03559
197	1.09	1.00421
198	1.09	1.16429
199	1.02667	0.979531
200	1.02667	0.974603
201	1.02667	1.07971
202	0.86	0.970335
203	0.86	0.959074
204	0.86	0.614781
205	1.31333	0.654937
206	1.31333	0.791705
207	1.31333	2.53741
208	2.42	2.27404
209	2.42	2.38105
210	2.42	2.3707
211	2.53	2.49088
212	2.53	2.44793
213	2.53	2.47006
214	2.39333	2.37764
215	2.39333	2.28147
216	2.39333	2.29866
217	1.80667	2.04431
218	1.80667	1.68767
219	1.80667	1.71252
220	1.62667	1.64621
221	1.62667	1.43693
222	1.62667	1.67333
223	1.54333	1.79868
224	1.54333	1.53242
225	1.54333	1.1653
226	1.69	1.13904
227	1.69	1.68845
228	1.69	2.09522
229	1.46667	1.74786
230	1.46667	1.35215
231	1.46667	1.14945
232	1.05667	1.01259
233	1.05667	1.01749
234	1.05667	1.08879
235	0.916667	0.876741
236	0.916667	0.866672
237	0.916667	0.960073
238	0.753333	0.865156
239	0.753333	0.882334
240	0.753333	0.564743
241	0.943333	0.660754
242	0.943333	0.697859
243	0.943333	1.60026
244	1.64667	1.16666
245	1.64667	1.54164
246	1.64667	2.18503
247	2.29333	2.36347
248	2.29333	2.16463
249	2.29333	2.19055
250	2.00333	2.13544
251	2.00333	1.91194
252	2.00333	1.83429
253	2.16667	2.14467
254	2.16667	1.92543
255	2.16667	2.19992
256	1.88333	1.82727
257	1.88333	1.83349
258	1.88333	1.92549
259	1.87333	1.77488
260	1.87333	1.92827
261	1.87333	1.74931
262	2.36333	1.91538
263	2.36333	2.11723
264	2.36333	2.80632
265	1.63333	2.40588
266	1.63333	1.36845
267	1.63333	0.99087
268	1.04333	1.00387
269	1.04333	1.01374
270	1.04333	1.11349
271	0.966667	0.936149
272	0.966667	0.944526
273	0.966667	1.04921
274	0.806667	0.952978
275	0.806667	0.863083
276	0.806667	0.651335
277	0.94	0.574073
278	0.94	0.656838
279	0.94	1.55034
280	1.97667	1.82294
281	1.97667	1.9101
282	1.97667	2.02091
283	2.37667	2.23715
284	2.37667	2.18738
285	2.37667	2.46616
286	2.31333	2.32991
287	2.31333	2.35395
288	2.31333	2.02413
289	1.7	1.97594
290	1.7	1.41817
291	1.7	1.52538
292	1.92333	1.48844
293	1.92333	1.74014
294	1.92333	2.35111
295	1.44667	1.58793
296	1.44667	1.26233
297	1.44667	1.3965
298	2.04333	1.74418
299	2.04333	1.86734
300	2.04333	2.33469
301	1.35667	1.86984
302	1.35667	1.14384
303	1.35667	0.910433
304	0.996667	0.941616
305	0.996667	0.924016
306	0.996667	1.0438
307	1.00667	0.949484
308	1.00667	0.9422
309	1.00667	1.04223
310	0.706667	0.943747
311	0.706667	0.662911
312	0.706667	0.520348
313	1.58	0.62065
314	1.58	1.32076
315	1.58	2.66227
316	2.46333	2.31816
317	2.46333	2.46981
318	2.46333	2.40607
319	2.45	2.47881
320	2.45	2.25052
321	2.45	2.39202
322	2.37667	2.37284
323	2.37667	2.24825
324	2.37667	2.26377
325	1.46667	1.62871
326	1.46667	1.05848
327	1.46667	1.54384
328	1.41	1.31806
329	1.41	1.29702
330	1.41	1.54711
331	1.68333	1.66019
332	1.68333	1.72844
333	1.68333	1.59612
334	1.99667	1.62007
335	1.99667	1.85466
336	1.99667	2.33808
337	1.58	2.27263
338	1.58	1.29939
339	1.58	0.953767
340	1.07667	0.974284
341	1.07667	1.0068
342	1.07667	1.11957
343	1.07333	0.983116
344	1.07333	0.987446
345	1.07333	1.06482
346	0.826667	0.94738
347	0.826667	0.887352
348	0.826667	0.542708
349	0.996667	0.644649
350	0.996667	0.649202
351	0.996667	1.92653
352	1.85333	2.54638
353	1.85333	2.50152
354	1.85333	2.55749
355	2.22333	2.36725
356	2.22333	2.26211
357	2.22333	2.48867
358	1.58333	1.58333
359	1.58333	1.58333
360	1.58333	1.58333
	497.17	495.19

## Sheet: Fig6_Trade-off
No	Firm output	Annual average energy
1	2310	312.799
2	2410	312.729
3	2510	312.585
4	2610	312.446
5	2710	312.26
6	2810	311.674
7	2910	310.788
8	3010	309.738
9	3110	308.344
10	3210	307.582
11	3310	306.602
12	3410	305.37
13	3510	305.098

## Sheet: Fig7_Sys output of 12 reservoir
	S1	S5	S9	S13		System output	Firm output	Num of system output equal to firm output	System output	Firm output	Num of system output equal to firm output	System output	Firm output	Num of system output equal to firm output	System output	Firm output	Num of system output equal to firm output
1	7.65556e+06	3.83221e+06	3.11059e+06	2.75601e+06		7655.56	2310.59	0	3832.21	2710.59	0	3110.59	3110.59	1	2756.01	3510.59	0
2	4.34206e+06	2.71059e+06	3.11059e+06	2.61291e+06		4342.06	2310.59	0	2710.59	2710.59	1	3110.59	3110.59	1	2612.91	3510.59	0
3	3.41445e+06	2.97043e+06	3.11059e+06	2.97274e+06		3414.45	2310.59	0	2970.43	2710.59	0	3110.59	3110.59	1	2972.74	3510.59	0
4	2.98236e+06	2.71059e+06	3.11059e+06	2.0565e+06		2982.36	2310.59	0	2710.59	2710.59	1	3110.59	3110.59	1	2056.5	3510.59	0
5	2.59133e+06	2.71059e+06	3.11059e+06	1.7797e+06		2591.33	2310.59	0	2710.59	2710.59	1	3110.59	3110.59	1	1779.7	3510.59	0
6	2.74522e+06	2.71059e+06	3.11059e+06	1.76242e+06		2745.22	2310.59	0	2710.59	2710.59	1	3110.59	3110.59	1	1762.42	3510.59	0
7	2.31059e+06	2.71059e+06	3.11059e+06	1.88423e+06		2310.59	2310.59	1	2710.59	2710.59	1	3110.59	3110.59	1	1884.23	3510.59	0
8	2.52902e+06	2.71059e+06	3.11059e+06	2.54386e+06		2529.02	2310.59	0	2710.59	2710.59	1	3110.59	3110.59	1	2543.86	3510.59	0
9	4.35097e+06	2.71059e+06	3.11059e+06	2.45215e+06		4350.97	2310.59	0	2710.59	2710.59	1	3110.59	3110.59	1	2452.15	3510.59	0
10	2.58795e+06	2.71059e+06	3.11059e+06	2.60591e+06		2587.95	2310.59	0	2710.59	2710.59	1	3110.59	3110.59	1	2605.91	3510.59	0
11	2.31059e+06	2.71059e+06	3.11059e+06	2.08386e+06		2310.59	2310.59	1	2710.59	2710.59	1	3110.59	3110.59	1	2083.86	3510.59	0
12	2.31059e+06	2.71059e+06	3.11059e+06	2.18684e+06		2310.59	2310.59	1	2710.59	2710.59	1	3110.59	3110.59	1	2186.84	3510.59	0
13	2.71872e+06	2.72898e+06	3.11059e+06	2.73885e+06		2718.72	2310.59	0	2728.98	2710.59	0	3110.59	3110.59	1	2738.85	3510.59	0
14	2.63735e+06	2.71059e+06	3.11059e+06	2.65719e+06		2637.35	2310.59	0	2710.59	2710.59	1	3110.59	3110.59	1	2657.19	3510.59	0
15	2.31059e+06	2.71059e+06	3.11059e+06	2.27822e+06		2310.59	2310.59	1	2710.59	2710.59	1	3110.59	3110.59	1	2278.22	3510.59	0
16	4.09803e+06	2.71059e+06	3.11059e+06	2.39313e+06		4098.03	2310.59	0	2710.59	2710.59	1	3110.59	3110.59	1	2393.13	3510.59	0
17	2.31059e+06	2.71059e+06	3.11059e+06	2.23113e+06		2310.59	2310.59	1	2710.59	2710.59	1	3110.59	3110.59	1	2231.13	3510.59	0
18	2.31059e+06	2.71059e+06	3.11059e+06	2.18925e+06		2310.59	2310.59	1	2710.59	2710.59	1	3110.59	3110.59	1	2189.25	3510.59	0
19	2.31059e+06	2.71059e+06	3.11059e+06	2.31456e+06		2310.59	2310.59	1	2710.59	2710.59	1	3110.59	3110.59	1	2314.56	3510.59	0
20	2.31059e+06	2.71059e+06	3.11059e+06	1.91179e+06		2310.59	2310.59	1	2710.59	2710.59	1	3110.59	3110.59	1	1911.79	3510.59	0
21	2.31059e+06	2.71059e+06	3.11059e+06	1.40305e+06		2310.59	2310.59	1	2710.59	2710.59	1	3110.59	3110.59	1	1403.05	3510.59	0
22	2.31059e+06	2.71059e+06	3.11059e+06	1.17348e+06		2310.59	2310.59	1	2710.59	2710.59	1	3110.59	3110.59	1	1173.48	3510.59	0
23	2.31059e+06	2.71059e+06	3.11059e+06	1.1043e+06		2310.59	2310.59	1	2710.59	2710.59	1	3110.59	3110.59	1	1104.3	3510.59	0
24	2.31059e+06	2.71059e+06	3.11059e+06	3.51059e+06		2310.59	2310.59	1	2710.59	2710.59	1	3110.59	3110.59	1	3510.59	3510.59	1
25	2.31059e+06	2.71059e+06	3.11059e+06	3.46747e+06		2310.59	2310.59	1	2710.59	2710.59	1	3110.59	3110.59	1	3467.47	3510.59	0
26	2.31059e+06	2.71059e+06	3.11059e+06	3.51059e+06		2310.59	2310.59	1	2710.59	2710.59	1	3110.59	3110.59	1	3510.59	3510.59	1
27	2.65312e+06	2.71059e+06	3.11059e+06	1.33602e+06		2653.12	2310.59	0	2710.59	2710.59	1	3110.59	3110.59	1	1336.02	3510.59	0
28	2.8087e+06	2.71059e+06	3.11059e+06	3.51059e+06		2808.7	2310.59	0	2710.59	2710.59	1	3110.59	3110.59	1	3510.59	3510.59	1
29	2.63002e+06	2.71059e+06	3.11059e+06	3.51059e+06		2630.02	2310.59	0	2710.59	2710.59	1	3110.59	3110.59	1	3510.59	3510.59	1
30	2.91278e+06	2.9195e+06	3.11059e+06	3.51059e+06		2912.78	2310.59	0	2919.5	2710.59	0	3110.59	3110.59	1	3510.59	3510.59	1
31	2.41999e+06	2.71059e+06	3.11059e+06	3.51059e+06		2419.99	2310.59	0	2710.59	2710.59	1	3110.59	3110.59	1	3510.59	3510.59	1
32	2.31059e+06	2.71059e+06	3.11059e+06	3.51059e+06		2310.59	2310.59	1	2710.59	2710.59	1	3110.59	3110.59	1	3510.59	3510.59	1
33	3.02053e+06	3.02602e+06	3.11059e+06	3.04523e+06		3020.53	2310.59	0	3026.02	2710.59	0	3110.59	3110.59	1	3045.23	3510.59	0
34	2.55849e+06	2.71059e+06	3.11059e+06	3.51059e+06		2558.49	2310.59	0	2710.59	2710.59	1	3110.59	3110.59	1	3510.59	3510.59	1
35	2.31059e+06	2.71059e+06	3.11059e+06	3.51059e+06		2310.59	2310.59	1	2710.59	2710.59	1	3110.59	3110.59	1	3510.59	3510.59	1
36	2.31059e+06	2.71059e+06	3.11059e+06	3.51059e+06		2310.59	2310.59	1	2710.59	2710.59	1	3110.59	3110.59	1	3510.59	3510.59	1
37	2.75766e+06	2.7606e+06	3.11059e+06	3.51059e+06		2757.66	2310.59	0	2760.6	2710.59	0	3110.59	3110.59	1	3510.59	3510.59	1
38	2.5685e+06	2.71059e+06	3.11059e+06	3.51059e+06		2568.5	2310.59	0	2710.59	2710.59	1	3110.59	3110.59	1	3510.59	3510.59	1
39	3.04506e+06	3.04813e+06	3.11059e+06	3.05911e+06		3045.06	2310.59	0	3048.13	2710.59	0	3110.59	3110.59	1	3059.11	3510.59	0
40	2.31059e+06	2.71059e+06	3.11059e+06	3.51059e+06		2310.59	2310.59	1	2710.59	2710.59	1	3110.59	3110.59	1	3510.59	3510.59	1
41	2.31059e+06	2.71059e+06	3.11059e+06	3.51059e+06		2310.59	2310.59	1	2710.59	2710.59	1	3110.59	3110.59	1	3510.59	3510.59	1
42	2.31059e+06	2.71059e+06	3.11059e+06	1.73925e+06		2310.59	2310.59	1	2710.59	2710.59	1	3110.59	3110.59	1	1739.25	3510.59	0
43	2.31059e+06	2.71059e+06	3.11059e+06	3.51059e+06		2310.59	2310.59	1	2710.59	2710.59	1	3110.59	3110.59	1	3510.59	3510.59	1
44	2.52561e+06	2.71059e+06	3.11059e+06	3.51059e+06		2525.61	2310.59	0	2710.59	2710.59	1	3110.59	3110.59	1	3510.59	3510.59	1
45	2.71511e+06	2.71487e+06	3.11059e+06	3.51059e+06		2715.11	2310.59	0	2714.87	2710.59	0	3110.59	3110.59	1	3510.59	3510.59	1
46	2.76179e+06	2.76154e+06	3.11059e+06	3.51059e+06		2761.79	2310.59	0	2761.54	2710.59	0	3110.59	3110.59	1	3510.59	3510.59	1
47	2.31059e+06	2.71059e+06	3.11059e+06	3.51059e+06		2310.59	2310.59	1	2710.59	2710.59	1	3110.59	3110.59	1	3510.59	3510.59	1
48	2.31059e+06	2.71059e+06	3.11059e+06	2.2415e+06		2310.59	2310.59	1	2710.59	2710.59	1	3110.59	3110.59	1	2241.5	3510.59	0
49	2.73961e+06	2.7381e+06	3.11059e+06	3.51059e+06		2739.61	2310.59	0	2738.1	2710.59	0	3110.59	3110.59	1	3510.59	3510.59	1
50	2.61021e+06	2.71059e+06	3.11059e+06	3.51059e+06		2610.21	2310.59	0	2710.59	2710.59	1	3110.59	3110.59	1	3510.59	3510.59	1
51	2.31059e+06	2.71059e+06	3.11059e+06	3.51059e+06		2310.59	2310.59	1	2710.59	2710.59	1	3110.59	3110.59	1	3510.59	3510.59	1
52	2.39102e+06	2.71059e+06	3.11059e+06	3.51059e+06		2391.02	2310.59	0	2710.59	2710.59	1	3110.59	3110.59	1	3510.59	3510.59	1
53	2.31059e+06	2.71059e+06	3.11059e+06	3.51059e+06		2310.59	2310.59	1	2710.59	2710.59	1	3110.59	3110.59	1	3510.59	3510.59	1
54	2.31059e+06	2.71059e+06	3.11059e+06	2.18947e+06		2310.59	2310.59	1	2710.59	2710.59	1	3110.59	3110.59	1	2189.47	3510.59	0
55	2.31504e+06	2.71059e+06	3.11059e+06	3.51059e+06		2315.04	2310.59	0	2710.59	2710.59	1	3110.59	3110.59	1	3510.59	3510.59	1
56	2.31059e+06	2.71059e+06	3.11059e+06	3.51059e+06		2310.59	2310.59	1	2710.59	2710.59	1	3110.59	3110.59	1	3510.59	3510.59	1
57	2.31059e+06	2.71059e+06	3.11059e+06	1.35013e+06		2310.59	2310.59	1	2710.59	2710.59	1	3110.59	3110.59	1	1350.13	3510.59	0
58	2.31059e+06	2.71059e+06	3.11059e+06	3.51059e+06		2310.59	2310.59	1	2710.59	2710.59	1	3110.59	3110.59	1	3510.59	3510.59	1
59	2.31059e+06	2.71059e+06	3.11059e+06	3.51059e+06		2310.59	2310.59	1	2710.59	2710.59	1	3110.59	3110.59	1	3510.59	3510.59	1
60	2.31059e+06	2.71059e+06	3.11059e+06	3.51059e+06		2310.59	2310.59	1	2710.59	2710.59	1	3110.59	3110.59	1	3510.59	3510.59	1
61	2.31059e+06	2.71059e+06	3.11059e+06	3.51059e+06		2310.59	2310.59	1	2710.59	2710.59	1	3110.59	3110.59	1	3510.59	3510.59	1
62	2.31059e+06	2.71059e+06	3.11059e+06	3.51059e+06		2310.59	2310.59	1	2710.59	2710.59	1	3110.59	3110.59	1	3510.59	3510.59	1
63	2.31059e+06	2.71059e+06	3.11059e+06	1.29998e+06		2310.59	2310.59	1	2710.59	2710.59	1	3110.59	3110.59	1	1299.98	3510.59	0
64	2.31059e+06	2.71059e+06	3.11059e+06	3.51059e+06		2310.59	2310.59	1	2710.59	2710.59	1	3110.59	3110.59	1	3510.59	3510.59	1
65	2.67214e+06	2.71059e+06	3.11059e+06	3.51059e+06		2672.14	2310.59	0	2710.59	2710.59	1	3110.59	3110.59	1	3510.59	3510.59	1
66	2.86657e+06	2.85407e+06	3.11059e+06	3.51059e+06		2866.57	2310.59	0	2854.07	2710.59	0	3110.59	3110.59	1	3510.59	3510.59	1
67	2.41809e+06	2.71059e+06	3.11059e+06	3.51059e+06		2418.09	2310.59	0	2710.59	2710.59	1	3110.59	3110.59	1	3510.59	3510.59	1
68	2.31059e+06	2.71059e+06	3.11059e+06	3.51059e+06		2310.59	2310.59	1	2710.59	2710.59	1	3110.59	3110.59	1	3510.59	3510.59	1
69	3.13369e+06	3.1193e+06	3.11059e+06	3.10402e+06		3133.69	2310.59	0	3119.3	2710.59	0	3110.59	3110.59	1	3104.02	3510.59	0
70	2.68353e+06	2.71059e+06	3.11059e+06	3.51059e+06		2683.53	2310.59	0	2710.59	2710.59	1	3110.59	3110.59	1	3510.59	3510.59	1
71	2.35541e+06	2.71059e+06	3.11059e+06	3.51059e+06		2355.41	2310.59	0	2710.59	2710.59	1	3110.59	3110.59	1	3510.59	3510.59	1
72	2.33982e+06	2.71059e+06	3.11059e+06	3.51059e+06		2339.82	2310.59	0	2710.59	2710.59	1	3110.59	3110.59	1	3510.59	3510.59	1
73	2.98106e+06	2.96682e+06	3.11059e+06	3.51059e+06		2981.06	2310.59	0	2966.82	2710.59	0	3110.59	3110.59	1	3510.59	3510.59	1
74	3.20439e+06	3.18957e+06	3.11059e+06	3.51059e+06		3204.39	2310.59	0	3189.57	2710.59	0	3110.59	3110.59	1	3510.59	3510.59	1
75	3.26571e+06	3.06533e+06	3.11059e+06	3.03628e+06		3265.71	2310.59	0	3065.33	2710.59	0	3110.59	3110.59	1	3036.28	3510.59	0
76	2.7214e+06	2.71059e+06	3.11059e+06	3.51059e+06		2721.4	2310.59	0	2710.59	2710.59	1	3110.59	3110.59	1	3510.59	3510.59	1
77	2.51982e+06	2.71059e+06	3.11059e+06	3.51059e+06		2519.82	2310.59	0	2710.59	2710.59	1	3110.59	3110.59	1	3510.59	3510.59	1
78	3.12222e+06	2.71059e+06	3.11059e+06	3.51059e+06		3122.22	2310.59	0	2710.59	2710.59	1	3110.59	3110.59	1	3510.59	3510.59	1
79	2.93912e+06	2.71059e+06	3.11059e+06	3.51059e+06		2939.12	2310.59	0	2710.59	2710.59	1	3110.59	3110.59	1	3510.59	3510.59	1
80	2.50397e+06	2.71059e+06	3.11059e+06	3.51059e+06		2503.97	2310.59	0	2710.59	2710.59	1	3110.59	3110.59	1	3510.59	3510.59	1
81	7.6356e+06	2.71059e+06	3.11059e+06	3.51059e+06		7635.6	2310.59	0	2710.59	2710.59	1	3110.59	3110.59	1	3510.59	3510.59	1
82	3.52982e+06	2.71059e+06	3.11059e+06	3.51059e+06		3529.82	2310.59	0	2710.59	2710.59	1	3110.59	3110.59	1	3510.59	3510.59	1
83	2.31059e+06	2.71059e+06	3.11059e+06	3.51059e+06		2310.59	2310.59	1	2710.59	2710.59	1	3110.59	3110.59	1	3510.59	3510.59	1
84	2.31059e+06	2.71059e+06	3.11059e+06	3.51059e+06		2310.59	2310.59	1	2710.59	2710.59	1	3110.59	3110.59	1	3510.59	3510.59	1
85	2.61745e+06	2.71059e+06	3.11059e+06	3.51059e+06		2617.45	2310.59	0	2710.59	2710.59	1	3110.59	3110.59	1	3510.59	3510.59	1
86	2.58991e+06	2.71059e+06	3.11059e+06	3.51059e+06		2589.91	2310.59	0	2710.59	2710.59	1	3110.59	3110.59	1	3510.59	3510.59	1
87	2.31059e+06	2.71059e+06	3.11059e+06	3.51059e+06		2310.59	2310.59	1	2710.59	2710.59	1	3110.59	3110.59	1	3510.59	3510.59	1
88	3.89127e+06	2.71059e+06	3.11059e+06	3.51059e+06		3891.27	2310.59	0	2710.59	2710.59	1	3110.59	3110.59	1	3510.59	3510.59	1
89	2.31059e+06	2.71059e+06	3.11059e+06	3.51059e+06		2310.59	2310.59	1	2710.59	2710.59	1	3110.59	3110.59	1	3510.59	3510.59	1
90	2.31059e+06	2.71059e+06	3.11059e+06	3.51059e+06		2310.59	2310.59	1	2710.59	2710.59	1	3110.59	3110.59	1	3510.59	3510.59	1
91	2.31059e+06	2.71059e+06	3.11059e+06	3.51059e+06		2310.59	2310.59	1	2710.59	2710.59	1	3110.59	3110.59	1	3510.59	3510.59	1
92	2.31059e+06	2.71059e+06	3.11059e+06	3.51059e+06		2310.59	2310.59	1	2710.59	2710.59	1	3110.59	3110.59	1	3510.59	3510.59	1
93	2.31059e+06	2.71059e+06	3.11059e+06	3.51059e+06		2310.59	2310.59	1	2710.59	2710.59	1	3110.59	3110.59	1	3510.59	3510.59	1
94	2.31059e+06	2.71059e+06	3.11059e+06	3.51059e+06		2310.59	2310.59	1	2710.59	2710.59	1	3110.59	3110.59	1	3510.59	3510.59	1
95	2.31059e+06	2.71059e+06	3.11059e+06	3.51059e+06		2310.59	2310.59	1	2710.59	2710.59	1	3110.59	3110.59	1	3510.59	3510.59	1
96	2.31059e+06	2.71059e+06	3.11059e+06	3.51059e+06		2310.59	2310.59	1	2710.59	2710.59	1	3110.59	3110.59	1	3510.59	3510.59	1
97	2.31059e+06	2.71059e+06	3.11059e+06	3.51059e+06		2310.59	2310.59	1	2710.59	2710.59	1	3110.59	3110.59	1	3510.59	3510.59	1
98	2.31059e+06	2.71059e+06	3.11059e+06	3.51059e+06		2310.59	2310.59	1	2710.59	2710.59	1	3110.59	3110.59	1	3510.59	3510.59	1
99	2.49051e+06	2.71059e+06	3.11059e+06	3.51059e+06		2490.51	2310.59	0	2710.59	2710.59	1	3110.59	3110.59	1	3510.59	3510.59	1
100	2.32806e+06	2.71059e+06	3.11059e+06	3.51059e+06		2328.06	2310.59	0	2710.59	2710.59	1	3110.59	3110.59	1	3510.59	3510.59	1
101	2.62105e+06	2.71059e+06	3.11059e+06	3.51059e+06		2621.05	2310.59	0	2710.59	2710.59	1	3110.59	3110.59	1	3510.59	3510.59	1
102	2.81828e+06	2.80323e+06	3.11059e+06	3.51059e+06		2818.28	2310.59	0	2803.23	2710.59	0	3110.59	3110.59	1	3510.59	3510.59	1
103	2.35254e+06	2.71059e+06	3.11059e+06	3.51059e+06		2352.54	2310.59	0	2710.59	2710.59	1	3110.59	3110.59	1	3510.59	3510.59	1
104	2.31059e+06	2.71059e+06	3.11059e+06	3.51059e+06		2310.59	2310.59	1	2710.59	2710.59	1	3110.59	3110.59	1	3510.59	3510.59	1
105	3.05598e+06	3.03868e+06	3.11059e+06	3.51059e+06		3055.98	2310.59	0	3038.68	2710.59	0	3110.59	3110.59	1	3510.59	3510.59	1
106	2.47884e+06	2.71059e+06	3.11059e+06	3.51059e+06		2478.84	2310.59	0	2710.59	2710.59	1	3110.59	3110.59	1	3510.59	3510.59	1
107	2.31059e+06	2.71059e+06	3.11059e+06	3.51059e+06		2310.59	2310.59	1	2710.59	2710.59	1	3110.59	3110.59	1	3510.59	3510.59	1
108	2.31059e+06	2.71059e+06	3.11059e+06	3.51059e+06		2310.59	2310.59	1	2710.59	2710.59	1	3110.59	3110.59	1	3510.59	3510.59	1
109	2.69354e+06	2.71059e+06	3.11059e+06	3.51059e+06		2693.54	2310.59	0	2710.59	2710.59	1	3110.59	3110.59	1	3510.59	3510.59	1
110	2.78699e+06	2.77113e+06	3.11059e+06	3.51059e+06		2786.99	2310.59	0	2771.13	2710.59	0	3110.59	3110.59	1	3510.59	3510.59	1
111	3.17752e+06	3.15897e+06	3.11059e+06	3.51059e+06		3177.52	2310.59	0	3158.97	2710.59	0	3110.59	3110.59	1	3510.59	3510.59	1
112	2.43255e+06	2.71059e+06	3.11059e+06	3.51059e+06		2432.55	2310.59	0	2710.59	2710.59	1	3110.59	3110.59	1	3510.59	3510.59	1
113	2.31059e+06	2.71059e+06	3.11059e+06	3.51059e+06		2310.59	2310.59	1	2710.59	2710.59	1	3110.59	3110.59	1	3510.59	3510.59	1
114	2.31059e+06	2.71059e+06	3.11059e+06	3.51059e+06		2310.59	2310.59	1	2710.59	2710.59	1	3110.59	3110.59	1	3510.59	3510.59	1
115	2.31059e+06	2.71059e+06	3.11059e+06	3.51059e+06		2310.59	2310.59	1	2710.59	2710.59	1	3110.59	3110.59	1	3510.59	3510.59	1
116	2.73292e+06	2.71895e+06	3.11059e+06	3.51059e+06		2732.92	2310.59	0	2718.95	2710.59	0	3110.59	3110.59	1	3510.59	3510.59	1
117	2.74686e+06	2.73352e+06	3.11059e+06	3.51059e+06		2746.86	2310.59	0	2733.52	2710.59	0	3110.59	3110.59	1	3510.59	3510.59	1
118	2.98169e+06	2.96805e+06	3.11059e+06	3.51059e+06		2981.69	2310.59	0	2968.05	2710.59	0	3110.59	3110.59	1	3510.59	3510.59	1
119	2.35407e+06	2.71059e+06	3.11059e+06	3.51059e+06		2354.07	2310.59	0	2710.59	2710.59	1	3110.59	3110.59	1	3510.59	3510.59	1
120	2.34881e+06	2.71059e+06	3.11059e+06	3.51059e+06		2348.81	2310.59	0	2710.59	2710.59	1	3110.59	3110.59	1	3510.59	3510.59	1
121	2.85345e+06	2.8382e+06	3.11059e+06	3.51059e+06		2853.45	2310.59	0	2838.2	2710.59	0	3110.59	3110.59	1	3510.59	3510.59	1
122	2.76161e+06	2.74663e+06	3.11059e+06	3.51059e+06		2761.61	2310.59	0	2746.63	2710.59	0	3110.59	3110.59	1	3510.59	3510.59	1
123	2.33999e+06	2.71059e+06	3.11059e+06	3.51059e+06		2339.99	2310.59	0	2710.59	2710.59	1	3110.59	3110.59	1	3510.59	3510.59	1
124	2.88737e+06	2.71059e+06	3.11059e+06	3.51059e+06		2887.37	2310.59	0	2710.59	2710.59	1	3110.59	3110.59	1	3510.59	3510.59	1
125	2.31059e+06	2.71059e+06	3.11059e+06	3.51059e+06		2310.59	2310.59	1	2710.59	2710.59	1	3110.59	3110.59	1	3510.59	3510.59	1
126	2.31059e+06	2.71059e+06	3.11059e+06	3.51059e+06		2310.59	2310.59	1	2710.59	2710.59	1	3110.59	3110.59	1	3510.59	3510.59	1
127	2.38246e+06	2.71059e+06	3.11059e+06	3.51059e+06		2382.46	2310.59	0	2710.59	2710.59	1	3110.59	3110.59	1	3510.59	3510.59	1
128	2.31059e+06	2.71059e+06	3.11059e+06	3.51059e+06		2310.59	2310.59	1	2710.59	2710.59	1	3110.59	3110.59	1	3510.59	3510.59	1
129	2.31059e+06	2.71059e+06	3.11059e+06	3.51059e+06		2310.59	2310.59	1	2710.59	2710.59	1	3110.59	3110.59	1	3510.59	3510.59	1
130	2.31059e+06	2.71059e+06	3.11059e+06	3.51059e+06		2310.59	2310.59	1	2710.59	2710.59	1	3110.59	3110.59	1	3510.59	3510.59	1
131	2.31059e+06	2.71059e+06	3.11059e+06	3.51059e+06		2310.59	2310.59	1	2710.59	2710.59	1	3110.59	3110.59	1	3510.59	3510.59	1
132	2.31059e+06	2.71059e+06	3.11059e+06	3.51059e+06		2310.59	2310.59	1	2710.59	2710.59	1	3110.59	3110.59	1	3510.59	3510.59	1
133	2.31059e+06	2.71059e+06	3.11059e+06	3.51059e+06		2310.59	2310.59	1	2710.59	2710.59	1	3110.59	3110.59	1	3510.59	3510.59	1
134	2.31059e+06	2.71059e+06	3.11059e+06	3.51059e+06		2310.59	2310.59	1	2710.59	2710.59	1	3110.59	3110.59	1	3510.59	3510.59	1
135	2.43354e+06	2.71059e+06	3.11059e+06	3.51059e+06		2433.54	2310.59	0	2710.59	2710.59	1	3110.59	3110.59	1	3510.59	3510.59	1
136	4.16598e+06	4.1281e+06	3.11059e+06	3.51059e+06		4165.98	2310.59	0	4128.1	2710.59	0	3110.59	3110.59	1	3510.59	3510.59	1
137	4.12594e+06	4.08772e+06	3.11059e+06	3.51059e+06		4125.94	2310.59	0	4087.72	2710.59	0	3110.59	3110.59	1	3510.59	3510.59	1
138	4.33725e+06	4.29627e+06	3.11059e+06	3.51059e+06		4337.25	2310.59	0	4296.27	2710.59	0	3110.59	3110.59	1	3510.59	3510.59	1
139	5.68749e+06	5.63253e+06	3.11059e+06	3.51059e+06		5687.49	2310.59	0	5632.53	2710.59	0	3110.59	3110.59	1	3510.59	3510.59	1
140	5.43252e+06	4.16831e+06	3.11059e+06	3.51059e+06		5432.52	2310.59	0	4168.31	2710.59	0	3110.59	3110.59	1	3510.59	3510.59	1
141	3.03248e+06	3.00542e+06	3.11059e+06	3.51059e+06		3032.48	2310.59	0	3005.42	2710.59	0	3110.59	3110.59	1	3510.59	3510.59	1
142	2.58487e+06	2.71059e+06	3.11059e+06	3.51059e+06		2584.87	2310.59	0	2710.59	2710.59	1	3110.59	3110.59	1	3510.59	3510.59	1
143	2.31059e+06	2.71059e+06	3.11059e+06	3.51059e+06		2310.59	2310.59	1	2710.59	2710.59	1	3110.59	3110.59	1	3510.59	3510.59	1
144	2.31059e+06	2.71059e+06	3.11059e+06	3.51059e+06		2310.59	2310.59	1	2710.59	2710.59	1	3110.59	3110.59	1	3510.59	3510.59	1
145	2.86607e+06	2.84219e+06	3.11059e+06	3.51059e+06		2866.07	2310.59	0	2842.19	2710.59	0	3110.59	3110.59	1	3510.59	3510.59	1
146	2.69087e+06	2.71059e+06	3.11059e+06	3.51059e+06		2690.87	2310.59	0	2710.59	2710.59	1	3110.59	3110.59	1	3510.59	3510.59	1
147	3.3212e+06	3.29423e+06	3.18397e+06	3.51059e+06		3321.2	2310.59	0	3294.23	2710.59	0	3183.97	3110.59	0	3510.59	3510.59	1
148	2.54628e+06	2.71059e+06	3.11059e+06	3.51059e+06		2546.28	2310.59	0	2710.59	2710.59	1	3110.59	3110.59	1	3510.59	3510.59	1
149	4.80851e+06	4.69605e+06	3.11059e+06	3.51059e+06		4808.51	2310.59	0	4696.05	2710.59	0	3110.59	3110.59	1	3510.59	3510.59	1
150	2.66734e+06	2.71059e+06	3.11059e+06	3.51059e+06		2667.34	2310.59	0	2710.59	2710.59	1	3110.59	3110.59	1	3510.59	3510.59	1
151	2.98093e+06	2.89056e+06	3.11059e+06	3.51059e+06		2980.93	2310.59	0	2890.56	2710.59	0	3110.59	3110.59	1	3510.59	3510.59	1
152	2.66107e+06	2.71059e+06	3.11059e+06	3.51059e+06		2661.07	2310.59	0	2710.59	2710.59	1	3110.59	3110.59	1	3510.59	3510.59	1
153	6.81769e+06	5.47014e+06	3.11059e+06	3.51059e+06		6817.69	2310.59	0	5470.14	2710.59	0	3110.59	3110.59	1	3510.59	3510.59	1
154	2.71281e+06	2.71059e+06	3.11059e+06	3.51059e+06		2712.81	2310.59	0	2710.59	2710.59	1	3110.59	3110.59	1	3510.59	3510.59	1
155	2.31059e+06	2.71059e+06	3.11059e+06	3.51059e+06		2310.59	2310.59	1	2710.59	2710.59	1	3110.59	3110.59	1	3510.59	3510.59	1
156	2.31059e+06	2.71059e+06	3.11059e+06	3.51059e+06		2310.59	2310.59	1	2710.59	2710.59	1	3110.59	3110.59	1	3510.59	3510.59	1
157	2.8003e+06	2.78027e+06	3.11059e+06	3.51059e+06		2800.3	2310.59	0	2780.27	2710.59	0	3110.59	3110.59	1	3510.59	3510.59	1
158	2.70925e+06	2.71059e+06	3.11059e+06	3.51059e+06		2709.25	2310.59	0	2710.59	2710.59	1	3110.59	3110.59	1	3510.59	3510.59	1
159	2.33652e+06	2.71059e+06	3.11059e+06	3.51059e+06		2336.52	2310.59	0	2710.59	2710.59	1	3110.59	3110.59	1	3510.59	3510.59	1
160	6.45624e+06	2.71059e+06	3.11059e+06	3.51059e+06		6456.24	2310.59	0	2710.59	2710.59	1	3110.59	3110.59	1	3510.59	3510.59	1
161	2.31059e+06	2.71059e+06	3.11059e+06	3.51059e+06		2310.59	2310.59	1	2710.59	2710.59	1	3110.59	3110.59	1	3510.59	3510.59	1
162	2.31059e+06	2.71059e+06	3.11059e+06	3.51059e+06		2310.59	2310.59	1	2710.59	2710.59	1	3110.59	3110.59	1	3510.59	3510.59	1
163	2.33736e+06	2.71059e+06	3.11059e+06	3.51059e+06		2337.36	2310.59	0	2710.59	2710.59	1	3110.59	3110.59	1	3510.59	3510.59	1
164	2.31059e+06	2.71059e+06	3.11059e+06	3.51059e+06		2310.59	2310.59	1	2710.59	2710.59	1	3110.59	3110.59	1	3510.59	3510.59	1
165	2.31059e+06	2.71059e+06	3.11059e+06	3.51059e+06		2310.59	2310.59	1	2710.59	2710.59	1	3110.59	3110.59	1	3510.59	3510.59	1
166	2.31059e+06	2.71059e+06	3.11059e+06	3.51059e+06		2310.59	2310.59	1	2710.59	2710.59	1	3110.59	3110.59	1	3510.59	3510.59	1
167	2.31059e+06	2.71059e+06	3.11059e+06	3.51059e+06		2310.59	2310.59	1	2710.59	2710.59	1	3110.59	3110.59	1	3510.59	3510.59	1
168	2.31059e+06	2.71059e+06	3.11059e+06	3.51059e+06		2310.59	2310.59	1	2710.59	2710.59	1	3110.59	3110.59	1	3510.59	3510.59	1
169	2.31059e+06	2.71059e+06	3.11059e+06	3.51059e+06		2310.59	2310.59	1	2710.59	2710.59	1	3110.59	3110.59	1	3510.59	3510.59	1
170	2.31059e+06	2.71059e+06	3.11059e+06	3.51059e+06		2310.59	2310.59	1	2710.59	2710.59	1	3110.59	3110.59	1	3510.59	3510.59	1
171	2.44142e+06	2.71059e+06	3.11059e+06	3.51059e+06		2441.42	2310.59	0	2710.59	2710.59	1	3110.59	3110.59	1	3510.59	3510.59	1
172	3.54889e+06	3.51698e+06	3.11059e+06	3.51059e+06		3548.89	2310.59	0	3516.98	2710.59	0	3110.59	3110.59	1	3510.59	3510.59	1
173	3.89975e+06	3.86386e+06	3.11059e+06	3.51059e+06		3899.75	2310.59	0	3863.86	2710.59	0	3110.59	3110.59	1	3510.59	3510.59	1
174	4.17312e+06	4.13453e+06	3.11059e+06	3.51059e+06		4173.12	2310.59	0	4134.53	2710.59	0	3110.59	3110.59	1	3510.59	3510.59	1
175	5.6686e+06	5.61577e+06	3.11059e+06	3.51059e+06		5668.6	2310.59	0	5615.77	2710.59	0	3110.59	3110.59	1	3510.59	3510.59	1
176	5.53852e+06	5.48639e+06	3.11059e+06	3.51059e+06		5538.52	2310.59	0	5486.39	2710.59	0	3110.59	3110.59	1	3510.59	3510.59	1
177	4.62134e+06	3.95307e+06	3.11059e+06	3.51059e+06		4621.34	2310.59	0	3953.07	2710.59	0	3110.59	3110.59	1	3510.59	3510.59	1
178	7.63517e+06	2.71059e+06	3.11059e+06	3.51059e+06		7635.17	2310.59	0	2710.59	2710.59	1	3110.59	3110.59	1	3510.59	3510.59	1
179	6.55863e+06	2.71059e+06	3.11059e+06	3.51059e+06		6558.63	2310.59	0	2710.59	2710.59	1	3110.59	3110.59	1	3510.59	3510.59	1
180	2.31059e+06	2.71059e+06	3.11059e+06	3.51059e+06		2310.59	2310.59	1	2710.59	2710.59	1	3110.59	3110.59	1	3510.59	3510.59	1
181	6.71181e+06	3.07107e+06	3.11059e+06	3.51059e+06		6711.81	2310.59	0	3071.07	2710.59	0	3110.59	3110.59	1	3510.59	3510.59	1
182	7.70334e+06	3.1036e+06	3.11059e+06	3.51059e+06		7703.34	2310.59	0	3103.6	2710.59	0	3110.59	3110.59	1	3510.59	3510.59	1
183	7.34535e+06	7.34535e+06	3.37526e+06	3.51059e+06		7345.35	2310.59	0	7345.35	2710.59	0	3375.26	3110.59	0	3510.59	3510.59	1
184	7.43354e+06	7.43354e+06	3.11059e+06	3.51059e+06		7433.54	2310.59	0	7433.54	2710.59	0	3110.59	3110.59	1	3510.59	3510.59	1
185	7.53889e+06	7.53889e+06	3.11059e+06	3.51059e+06		7538.89	2310.59	0	7538.89	2710.59	0	3110.59	3110.59	1	3510.59	3510.59	1
186	7.45033e+06	7.45033e+06	3.11059e+06	3.51059e+06		7450.33	2310.59	0	7450.33	2710.59	0	3110.59	3110.59	1	3510.59	3510.59	1
187	7.55563e+06	7.55563e+06	3.11059e+06	3.51059e+06		7555.63	2310.59	0	7555.63	2710.59	0	3110.59	3110.59	1	3510.59	3510.59	1
188	7.41347e+06	7.41347e+06	3.11059e+06	3.51059e+06		7413.47	2310.59	0	7413.47	2710.59	0	3110.59	3110.59	1	3510.59	3510.59	1
189	7.59723e+06	7.59723e+06	3.11059e+06	3.51059e+06		7597.23	2310.59	0	7597.23	2710.59	0	3110.59	3110.59	1	3510.59	3510.59	1
190	7.71632e+06	7.71632e+06	3.18003e+06	3.51059e+06		7716.32	2310.59	0	7716.32	2710.59	0	3180.03	3110.59	0	3510.59	3510.59	1
191	7.41025e+06	7.41025e+06	3.11059e+06	3.51059e+06		7410.25	2310.59	0	7410.25	2710.59	0	3110.59	3110.59	1	3510.59	3510.59	1
192	6.71837e+06	6.44891e+06	3.11059e+06	3.51059e+06		6718.37	2310.59	0	6448.91	2710.59	0	3110.59	3110.59	1	3510.59	3510.59	1
193	2.98463e+06	2.98493e+06	3.11059e+06	3.51059e+06		2984.63	2310.59	0	2984.93	2710.59	0	3110.59	3110.59	1	3510.59	3510.59	1
194	2.84877e+06	2.84906e+06	3.11059e+06	3.51059e+06		2848.77	2310.59	0	2849.06	2710.59	0	3110.59	3110.59	1	3510.59	3510.59	1
195	2.41322e+06	2.71059e+06	3.11059e+06	3.51059e+06		2413.22	2310.59	0	2710.59	2710.59	1	3110.59	3110.59	1	3510.59	3510.59	1
196	6.74098e+06	3.59077e+06	3.11059e+06	3.51059e+06		6740.98	2310.59	0	3590.77	2710.59	0	3110.59	3110.59	1	3510.59	3510.59	1
197	2.32727e+06	2.71059e+06	3.11059e+06	3.51059e+06		2327.27	2310.59	0	2710.59	2710.59	1	3110.59	3110.59	1	3510.59	3510.59	1
198	2.31059e+06	2.71059e+06	3.11059e+06	3.51059e+06		2310.59	2310.59	1	2710.59	2710.59	1	3110.59	3110.59	1	3510.59	3510.59	1
199	2.4084e+06	2.71059e+06	3.11059e+06	3.51059e+06		2408.4	2310.59	0	2710.59	2710.59	1	3110.59	3110.59	1	3510.59	3510.59	1
200	2.31059e+06	2.71059e+06	3.11059e+06	3.51059e+06		2310.59	2310.59	1	2710.59	2710.59	1	3110.59	3110.59	1	3510.59	3510.59	1
201	2.31059e+06	2.71059e+06	3.11059e+06	3.51059e+06		2310.59	2310.59	1	2710.59	2710.59	1	3110.59	3110.59	1	3510.59	3510.59	1
202	2.31059e+06	2.71059e+06	3.11059e+06	3.51059e+06		2310.59	2310.59	1	2710.59	2710.59	1	3110.59	3110.59	1	3510.59	3510.59	1
203	2.31059e+06	2.71059e+06	3.11059e+06	3.51059e+06		2310.59	2310.59	1	2710.59	2710.59	1	3110.59	3110.59	1	3510.59	3510.59	1
204	2.31059e+06	2.71059e+06	3.11059e+06	3.51059e+06		2310.59	2310.59	1	2710.59	2710.59	1	3110.59	3110.59	1	3510.59	3510.59	1
205	2.31059e+06	2.71059e+06	3.11059e+06	3.51059e+06		2310.59	2310.59	1	2710.59	2710.59	1	3110.59	3110.59	1	3510.59	3510.59	1
206	2.31059e+06	2.71059e+06	3.11059e+06	3.51059e+06		2310.59	2310.59	1	2710.59	2710.59	1	3110.59	3110.59	1	3510.59	3510.59	1
207	2.5014e+06	2.71059e+06	3.11059e+06	3.51059e+06		2501.4	2310.59	0	2710.59	2710.59	1	3110.59	3110.59	1	3510.59	3510.59	1
208	4.27474e+06	4.27303e+06	4.23651e+06	3.51059e+06		4274.74	2310.59	0	4273.03	2710.59	0	4236.51	3110.59	0	3510.59	3510.59	1
209	4.61617e+06	4.61427e+06	4.5738e+06	3.51059e+06		4616.17	2310.59	0	4614.27	2710.59	0	4573.8	3110.59	0	3510.59	3510.59	1
210	3.88884e+06	3.88726e+06	3.85362e+06	3.51059e+06		3888.84	2310.59	0	3887.26	2710.59	0	3853.62	3110.59	0	3510.59	3510.59	1
211	5.61974e+06	5.61738e+06	3.76793e+06	3.51059e+06		5619.74	2310.59	0	5617.38	2710.59	0	3767.93	3110.59	0	3510.59	3510.59	1
212	5.83634e+06	5.83383e+06	3.11059e+06	3.51059e+06		5836.34	2310.59	0	5833.83	2710.59	0	3110.59	3110.59	1	3510.59	3510.59	1
213	5.46821e+06	5.4658e+06	3.11059e+06	3.51059e+06		5468.21	2310.59	0	5465.8	2710.59	0	3110.59	3110.59	1	3510.59	3510.59	1
214	4.27706e+06	4.0339e+06	3.11059e+06	3.51059e+06		4277.06	2310.59	0	4033.9	2710.59	0	3110.59	3110.59	1	3510.59	3510.59	1
215	2.87017e+06	2.71059e+06	3.11059e+06	3.51059e+06		2870.17	2310.59	0	2710.59	2710.59	1	3110.59	3110.59	1	3510.59	3510.59	1
216	2.31059e+06	2.71059e+06	3.11059e+06	3.51059e+06		2310.59	2310.59	1	2710.59	2710.59	1	3110.59	3110.59	1	3510.59	3510.59	1
217	3.25076e+06	3.24947e+06	3.11059e+06	3.51059e+06		3250.76	2310.59	0	3249.47	2710.59	0	3110.59	3110.59	1	3510.59	3510.59	1
218	2.91722e+06	2.91611e+06	3.11059e+06	3.51059e+06		2917.22	2310.59	0	2916.11	2710.59	0	3110.59	3110.59	1	3510.59	3510.59	1
219	3.31665e+06	3.23545e+06	3.21958e+06	3.51059e+06		3316.65	2310.59	0	3235.45	2710.59	0	3219.58	3110.59	0	3510.59	3510.59	1
220	3.57894e+06	2.71059e+06	3.11059e+06	3.51059e+06		3578.94	2310.59	0	2710.59	2710.59	1	3110.59	3110.59	1	3510.59	3510.59	1
221	3.70064e+06	3.70064e+06	3.11059e+06	3.51059e+06		3700.64	2310.59	0	3700.64	2710.59	0	3110.59	3110.59	1	3510.59	3510.59	1
222	5.98699e+06	5.98699e+06	3.11059e+06	3.51059e+06		5986.99	2310.59	0	5986.99	2710.59	0	3110.59	3110.59	1	3510.59	3510.59	1
223	6.25612e+06	6.25612e+06	3.11059e+06	3.51059e+06		6256.12	2310.59	0	6256.12	2710.59	0	3110.59	3110.59	1	3510.59	3510.59	1
224	5.13725e+06	5.13725e+06	3.11059e+06	3.51059e+06		5137.25	2310.59	0	5137.25	2710.59	0	3110.59	3110.59	1	3510.59	3510.59	1
225	4.16856e+06	2.90648e+06	3.11059e+06	3.51059e+06		4168.56	2310.59	0	2906.48	2710.59	0	3110.59	3110.59	1	3510.59	3510.59	1
226	2.66355e+06	2.71059e+06	3.11059e+06	3.51059e+06		2663.55	2310.59	0	2710.59	2710.59	1	3110.59	3110.59	1	3510.59	3510.59	1
227	2.31059e+06	2.71059e+06	3.11059e+06	3.51059e+06		2310.59	2310.59	1	2710.59	2710.59	1	3110.59	3110.59	1	3510.59	3510.59	1
228	2.31059e+06	2.71059e+06	3.11059e+06	3.51059e+06		2310.59	2310.59	1	2710.59	2710.59	1	3110.59	3110.59	1	3510.59	3510.59	1
229	2.80141e+06	2.80182e+06	3.11059e+06	3.51059e+06		2801.41	2310.59	0	2801.82	2710.59	0	3110.59	3110.59	1	3510.59	3510.59	1
230	2.69461e+06	2.71059e+06	3.11059e+06	3.51059e+06		2694.61	2310.59	0	2710.59	2710.59	1	3110.59	3110.59	1	3510.59	3510.59	1
231	2.34426e+06	2.71059e+06	3.11059e+06	3.51059e+06		2344.26	2310.59	0	2710.59	2710.59	1	3110.59	3110.59	1	3510.59	3510.59	1
232	6.96084e+06	5.55542e+06	3.11059e+06	3.51059e+06		6960.84	2310.59	0	5555.42	2710.59	0	3110.59	3110.59	1	3510.59	3510.59	1
233	2.31059e+06	2.71059e+06	3.11059e+06	3.51059e+06		2310.59	2310.59	1	2710.59	2710.59	1	3110.59	3110.59	1	3510.59	3510.59	1
234	2.31059e+06	2.71059e+06	3.11059e+06	3.51059e+06		2310.59	2310.59	1	2710.59	2710.59	1	3110.59	3110.59	1	3510.59	3510.59	1
235	2.36088e+06	2.71059e+06	3.11059e+06	3.51059e+06		2360.88	2310.59	0	2710.59	2710.59	1	3110.59	3110.59	1	3510.59	3510.59	1
236	2.31059e+06	2.71059e+06	3.11059e+06	3.51059e+06		2310.59	2310.59	1	2710.59	2710.59	1	3110.59	3110.59	1	3510.59	3510.59	1
237	2.31059e+06	2.71059e+06	3.11059e+06	3.51059e+06		2310.59	2310.59	1	2710.59	2710.59	1	3110.59	3110.59	1	3510.59	3510.59	1
238	2.31059e+06	2.71059e+06	3.11059e+06	3.51059e+06		2310.59	2310.59	1	2710.59	2710.59	1	3110.59	3110.59	1	3510.59	3510.59	1
239	2.31059e+06	2.71059e+06	3.11059e+06	3.51059e+06		2310.59	2310.59	1	2710.59	2710.59	1	3110.59	3110.59	1	3510.59	3510.59	1
240	2.31059e+06	2.71059e+06	3.11059e+06	3.51059e+06		2310.59	2310.59	1	2710.59	2710.59	1	3110.59	3110.59	1	3510.59	3510.59	1
241	2.31059e+06	2.71059e+06	3.11059e+06	3.51059e+06		2310.59	2310.59	1	2710.59	2710.59	1	3110.59	3110.59	1	3510.59	3510.59	1
242	2.31059e+06	2.71059e+06	3.11059e+06	3.51059e+06		2310.59	2310.59	1	2710.59	2710.59	1	3110.59	3110.59	1	3510.59	3510.59	1
243	2.31059e+06	2.71059e+06	3.11059e+06	3.51059e+06		2310.59	2310.59	1	2710.59	2710.59	1	3110.59	3110.59	1	3510.59	3510.59	1
244	3.92672e+06	3.92115e+06	3.90566e+06	3.51059e+06		3926.72	2310.59	0	3921.15	2710.59	0	3905.66	3110.59	0	3510.59	3510.59	1
245	3.57132e+06	3.56622e+06	3.55206e+06	3.51059e+06		3571.32	2310.59	0	3566.22	2710.59	0	3552.06	3110.59	0	3510.59	3510.59	1
246	3.52806e+06	3.52294e+06	3.50875e+06	3.51059e+06		3528.06	2310.59	0	3522.94	2710.59	0	3508.75	3110.59	0	3510.59	3510.59	1
247	4.75015e+06	4.7431e+06	3.28646e+06	3.51059e+06		4750.15	2310.59	0	4743.1	2710.59	0	3286.46	3110.59	0	3510.59	3510.59	1
248	4.71888e+06	4.71174e+06	3.11059e+06	3.51059e+06		4718.88	2310.59	0	4711.74	2710.59	0	3110.59	3110.59	1	3510.59	3510.59	1
249	4.47608e+06	4.46928e+06	3.11059e+06	3.51059e+06		4476.08	2310.59	0	4469.28	2710.59	0	3110.59	3110.59	1	3510.59	3510.59	1
250	2.61766e+06	2.71059e+06	3.11059e+06	3.51059e+06		2617.66	2310.59	0	2710.59	2710.59	1	3110.59	3110.59	1	3510.59	3510.59	1
251	2.51155e+06	2.71059e+06	3.11059e+06	3.51059e+06		2511.55	2310.59	0	2710.59	2710.59	1	3110.59	3110.59	1	3510.59	3510.59	1
252	2.47692e+06	2.71059e+06	3.11059e+06	3.51059e+06		2476.92	2310.59	0	2710.59	2710.59	1	3110.59	3110.59	1	3510.59	3510.59	1
253	6.72499e+06	3.18183e+06	3.11059e+06	3.51059e+06		6724.99	2310.59	0	3181.83	2710.59	0	3110.59	3110.59	1	3510.59	3510.59	1
254	7.46982e+06	7.46982e+06	3.11059e+06	3.51059e+06		7469.82	2310.59	0	7469.82	2710.59	0	3110.59	3110.59	1	3510.59	3510.59	1
255	7.3549e+06	7.3549e+06	7.12435e+06	3.51059e+06		7354.9	2310.59	0	7354.9	2710.59	0	7124.35	3110.59	0	3510.59	3510.59	1
256	6.3965e+06	6.3965e+06	6.3965e+06	3.51059e+06		6396.5	2310.59	0	6396.5	2710.59	0	6396.5	3110.59	0	3510.59	3510.59	1
257	5.9219e+06	5.9219e+06	5.9219e+06	3.51059e+06		5921.9	2310.59	0	5921.9	2710.59	0	5921.9	3110.59	0	3510.59	3510.59	1
258	7.32413e+06	7.32413e+06	7.32413e+06	3.51059e+06		7324.13	2310.59	0	7324.13	2710.59	0	7324.13	3110.59	0	3510.59	3510.59	1
259	6.91282e+06	6.91282e+06	6.91282e+06	3.51059e+06		6912.82	2310.59	0	6912.82	2710.59	0	6912.82	3110.59	0	3510.59	3510.59	1
260	6.65493e+06	6.65493e+06	6.65493e+06	3.51059e+06		6654.93	2310.59	0	6654.93	2710.59	0	6654.93	3110.59	0	3510.59	3510.59	1
261	2.59192e+06	2.71059e+06	3.11059e+06	3.51059e+06		2591.92	2310.59	0	2710.59	2710.59	1	3110.59	3110.59	1	3510.59	3510.59	1
262	2.92226e+06	2.92214e+06	3.11059e+06	3.51059e+06		2922.26	2310.59	0	2922.14	2710.59	0	3110.59	3110.59	1	3510.59	3510.59	1
263	2.42501e+06	2.71059e+06	3.11059e+06	3.51059e+06		2425.01	2310.59	0	2710.59	2710.59	1	3110.59	3110.59	1	3510.59	3510.59	1
264	2.41841e+06	2.71059e+06	3.11059e+06	3.51059e+06		2418.41	2310.59	0	2710.59	2710.59	1	3110.59	3110.59	1	3510.59	3510.59	1
265	2.89601e+06	2.89527e+06	3.11059e+06	3.51059e+06		2896.01	2310.59	0	2895.27	2710.59	0	3110.59	3110.59	1	3510.59	3510.59	1
266	2.79835e+06	2.79761e+06	3.11059e+06	3.51059e+06		2798.35	2310.59	0	2797.61	2710.59	0	3110.59	3110.59	1	3510.59	3510.59	1
267	2.38061e+06	2.71059e+06	3.11059e+06	3.51059e+06		2380.61	2310.59	0	2710.59	2710.59	1	3110.59	3110.59	1	3510.59	3510.59	1
268	4.00339e+06	2.71059e+06	3.11059e+06	3.51059e+06		4003.39	2310.59	0	2710.59	2710.59	1	3110.59	3110.59	1	3510.59	3510.59	1
269	2.33033e+06	2.71059e+06	3.11059e+06	3.51059e+06		2330.33	2310.59	0	2710.59	2710.59	1	3110.59	3110.59	1	3510.59	3510.59	1
270	2.31059e+06	2.71059e+06	3.11059e+06	3.51059e+06		2310.59	2310.59	1	2710.59	2710.59	1	3110.59	3110.59	1	3510.59	3510.59	1
271	2.36756e+06	2.71059e+06	3.11059e+06	3.51059e+06		2367.56	2310.59	0	2710.59	2710.59	1	3110.59	3110.59	1	3510.59	3510.59	1
272	2.31059e+06	2.71059e+06	3.11059e+06	3.51059e+06		2310.59	2310.59	1	2710.59	2710.59	1	3110.59	3110.59	1	3510.59	3510.59	1
273	2.31059e+06	2.71059e+06	3.11059e+06	3.51059e+06		2310.59	2310.59	1	2710.59	2710.59	1	3110.59	3110.59	1	3510.59	3510.59	1
274	2.31059e+06	2.71059e+06	3.11059e+06	3.51059e+06		2310.59	2310.59	1	2710.59	2710.59	1	3110.59	3110.59	1	3510.59	3510.59	1
275	2.31059e+06	2.71059e+06	3.11059e+06	3.51059e+06		2310.59	2310.59	1	2710.59	2710.59	1	3110.59	3110.59	1	3510.59	3510.59	1
276	2.31059e+06	2.71059e+06	3.11059e+06	3.51059e+06		2310.59	2310.59	1	2710.59	2710.59	1	3110.59	3110.59	1	3510.59	3510.59	1
277	2.31059e+06	2.71059e+06	3.11059e+06	3.51059e+06		2310.59	2310.59	1	2710.59	2710.59	1	3110.59	3110.59	1	3510.59	3510.59	1
278	2.31059e+06	2.71059e+06	3.11059e+06	3.51059e+06		2310.59	2310.59	1	2710.59	2710.59	1	3110.59	3110.59	1	3510.59	3510.59	1
279	2.73836e+06	2.73397e+06	3.11059e+06	3.51059e+06		2738.36	2310.59	0	2733.97	2710.59	0	3110.59	3110.59	1	3510.59	3510.59	1
280	4.11876e+06	4.11202e+06	4.09834e+06	3.51059e+06		4118.76	2310.59	0	4112.02	2710.59	0	4098.34	3110.59	0	3510.59	3510.59	1
281	4.00521e+06	3.99862e+06	3.98526e+06	3.51059e+06		4005.21	2310.59	0	3998.62	2710.59	0	3985.26	3110.59	0	3510.59	3510.59	1
282	3.83658e+06	3.8303e+06	3.81756e+06	3.51059e+06		3836.58	2310.59	0	3830.3	2710.59	0	3817.56	3110.59	0	3510.59	3510.59	1
283	6.0024e+06	5.99208e+06	5.97115e+06	3.51059e+06		6002.4	2310.59	0	5992.08	2710.59	0	5971.15	3110.59	0	3510.59	3510.59	1
284	5.95743e+06	5.94688e+06	4.67084e+06	3.51059e+06		5957.43	2310.59	0	5946.88	2710.59	0	4670.84	3110.59	0	3510.59	3510.59	1
285	5.84757e+06	3.09362e+06	3.11059e+06	3.51059e+06		5847.57	2310.59	0	3093.62	2710.59	0	3110.59	3110.59	1	3510.59	3510.59	1
286	2.5082e+06	2.71059e+06	3.11059e+06	3.51059e+06		2508.2	2310.59	0	2710.59	2710.59	1	3110.59	3110.59	1	3510.59	3510.59	1
287	2.31059e+06	2.71059e+06	3.11059e+06	3.51059e+06		2310.59	2310.59	1	2710.59	2710.59	1	3110.59	3110.59	1	3510.59	3510.59	1
288	2.31059e+06	2.71059e+06	3.11059e+06	3.51059e+06		2310.59	2310.59	1	2710.59	2710.59	1	3110.59	3110.59	1	3510.59	3510.59	1
289	3.79686e+06	3.79397e+06	3.63616e+06	3.51059e+06		3796.86	2310.59	0	3793.97	2710.59	0	3636.16	3110.59	0	3510.59	3510.59	1
290	3.714e+06	3.71122e+06	3.11059e+06	3.51059e+06		3714	2310.59	0	3711.22	2710.59	0	3110.59	3110.59	1	3510.59	3510.59	1
291	3.5447e+06	3.54212e+06	3.2331e+06	3.51059e+06		3544.7	2310.59	0	3542.12	2710.59	0	3233.1	3110.59	0	3510.59	3510.59	1
292	3.51421e+06	3.51173e+06	3.11059e+06	3.51059e+06		3514.21	2310.59	0	3511.73	2710.59	0	3110.59	3110.59	1	3510.59	3510.59	1
293	2.50611e+06	2.71059e+06	3.11059e+06	3.51059e+06		2506.11	2310.59	0	2710.59	2710.59	1	3110.59	3110.59	1	3510.59	3510.59	1
294	6.30302e+06	4.55943e+06	3.11059e+06	3.51059e+06		6303.02	2310.59	0	4559.43	2710.59	0	3110.59	3110.59	1	3510.59	3510.59	1
295	5.66418e+06	5.66418e+06	3.11059e+06	3.51059e+06		5664.18	2310.59	0	5664.18	2710.59	0	3110.59	3110.59	1	3510.59	3510.59	1
296	5.15876e+06	5.15876e+06	3.11059e+06	3.51059e+06		5158.76	2310.59	0	5158.76	2710.59	0	3110.59	3110.59	1	3510.59	3510.59	1
297	7.00281e+06	5.91326e+06	4.56986e+06	3.51059e+06		7002.81	2310.59	0	5913.26	2710.59	0	4569.86	3110.59	0	3510.59	3510.59	1
298	2.84636e+06	2.84743e+06	3.11059e+06	3.51059e+06		2846.36	2310.59	0	2847.43	2710.59	0	3110.59	3110.59	1	3510.59	3510.59	1
299	2.31059e+06	2.71059e+06	3.11059e+06	3.51059e+06		2310.59	2310.59	1	2710.59	2710.59	1	3110.59	3110.59	1	3510.59	3510.59	1
300	2.42378e+06	2.71059e+06	3.11059e+06	3.51059e+06		2423.78	2310.59	0	2710.59	2710.59	1	3110.59	3110.59	1	3510.59	3510.59	1
301	2.86563e+06	2.86601e+06	3.11059e+06	3.51059e+06		2865.63	2310.59	0	2866.01	2710.59	0	3110.59	3110.59	1	3510.59	3510.59	1
302	2.86339e+06	2.86376e+06	3.11059e+06	3.51059e+06		2863.39	2310.59	0	2863.76	2710.59	0	3110.59	3110.59	1	3510.59	3510.59	1
303	2.32832e+06	2.71059e+06	3.11059e+06	3.51059e+06		2328.32	2310.59	0	2710.59	2710.59	1	3110.59	3110.59	1	3510.59	3510.59	1
304	6.92e+06	6.92e+06	4.9045e+06	3.51059e+06		6920	2310.59	0	6920	2710.59	0	4904.5	3110.59	0	3510.59	3510.59	1
305	3.18575e+06	2.71059e+06	3.11059e+06	3.51059e+06		3185.75	2310.59	0	2710.59	2710.59	1	3110.59	3110.59	1	3510.59	3510.59	1
306	2.40885e+06	2.71059e+06	3.11059e+06	3.51059e+06		2408.85	2310.59	0	2710.59	2710.59	1	3110.59	3110.59	1	3510.59	3510.59	1
307	2.31059e+06	2.71059e+06	3.11059e+06	3.51059e+06		2310.59	2310.59	1	2710.59	2710.59	1	3110.59	3110.59	1	3510.59	3510.59	1
308	2.31059e+06	2.71059e+06	3.11059e+06	3.51059e+06		2310.59	2310.59	1	2710.59	2710.59	1	3110.59	3110.59	1	3510.59	3510.59	1
309	2.31059e+06	2.71059e+06	3.11059e+06	3.51059e+06		2310.59	2310.59	1	2710.59	2710.59	1	3110.59	3110.59	1	3510.59	3510.59	1
310	2.31059e+06	2.71059e+06	3.11059e+06	3.51059e+06		2310.59	2310.59	1	2710.59	2710.59	1	3110.59	3110.59	1	3510.59	3510.59	1
311	2.31059e+06	2.71059e+06	3.11059e+06	3.51059e+06		2310.59	2310.59	1	2710.59	2710.59	1	3110.59	3110.59	1	3510.59	3510.59	1
312	2.31059e+06	2.71059e+06	3.11059e+06	3.51059e+06		2310.59	2310.59	1	2710.59	2710.59	1	3110.59	3110.59	1	3510.59	3510.59	1
313	2.31059e+06	2.71059e+06	3.11059e+06	3.51059e+06		2310.59	2310.59	1	2710.59	2710.59	1	3110.59	3110.59	1	3510.59	3510.59	1
314	2.31059e+06	2.71059e+06	3.11059e+06	3.51059e+06		2310.59	2310.59	1	2710.59	2710.59	1	3110.59	3110.59	1	3510.59	3510.59	1
315	2.52919e+06	2.71059e+06	3.11059e+06	3.51059e+06		2529.19	2310.59	0	2710.59	2710.59	1	3110.59	3110.59	1	3510.59	3510.59	1
316	4.81855e+06	4.25445e+06	4.2485e+06	3.51059e+06		4818.55	2310.59	0	4254.45	2710.59	0	4248.5	3110.59	0	3510.59	3510.59	1
317	7.13165e+06	4.11124e+06	4.07995e+06	3.51059e+06		7131.65	2310.59	0	4111.24	2710.59	0	4079.95	3110.59	0	3510.59	3510.59	1
318	7.2587e+06	7.25331e+06	3.80663e+06	3.51059e+06		7258.7	2310.59	0	7253.31	2710.59	0	3806.63	3110.59	0	3510.59	3510.59	1
319	7.30476e+06	7.299e+06	7.29327e+06	3.51059e+06		7304.76	2310.59	0	7299	2710.59	0	7293.27	3110.59	0	3510.59	3510.59	1
320	7.43486e+06	7.42874e+06	7.42264e+06	3.51059e+06		7434.86	2310.59	0	7428.74	2710.59	0	7422.64	3110.59	0	3510.59	3510.59	1
321	7.54054e+06	7.53403e+06	7.52754e+06	3.51059e+06		7540.54	2310.59	0	7534.03	2710.59	0	7527.54	3110.59	0	3510.59	3510.59	1
322	7.55259e+06	7.5457e+06	7.53884e+06	3.51059e+06		7552.59	2310.59	0	7545.7	2710.59	0	7538.84	3110.59	0	3510.59	3510.59	1
323	7.63979e+06	7.63261e+06	7.62547e+06	3.51059e+06		7639.79	2310.59	0	7632.61	2710.59	0	7625.47	3110.59	0	3510.59	3510.59	1
324	2.31059e+06	2.71059e+06	3.11059e+06	3.51059e+06		2310.59	2310.59	1	2710.59	2710.59	1	3110.59	3110.59	1	3510.59	3510.59	1
325	7.61096e+06	7.61096e+06	7.61096e+06	3.51059e+06		7610.96	2310.59	0	7610.96	2710.59	0	7610.96	3110.59	0	3510.59	3510.59	1
326	7.65782e+06	7.65782e+06	7.65782e+06	3.51059e+06		7657.82	2310.59	0	7657.82	2710.59	0	7657.82	3110.59	0	3510.59	3510.59	1
327	7.56666e+06	7.56666e+06	7.56666e+06	3.51059e+06		7566.66	2310.59	0	7566.66	2710.59	0	7566.66	3110.59	0	3510.59	3510.59	1
328	7.56916e+06	7.56916e+06	7.56916e+06	3.51059e+06		7569.16	2310.59	0	7569.16	2710.59	0	7569.16	3110.59	0	3510.59	3510.59	1
329	7.49059e+06	7.49059e+06	7.49059e+06	3.51059e+06		7490.59	2310.59	0	7490.59	2710.59	0	7490.59	3110.59	0	3510.59	3510.59	1
330	7.54755e+06	7.54755e+06	7.54755e+06	3.51059e+06		7547.55	2310.59	0	7547.55	2710.59	0	7547.55	3110.59	0	3510.59	3510.59	1
331	7.50174e+06	7.50174e+06	7.50174e+06	3.51059e+06		7501.74	2310.59	0	7501.74	2710.59	0	7501.74	3110.59	0	3510.59	3510.59	1
332	7.48817e+06	7.48817e+06	7.48817e+06	3.51059e+06		7488.17	2310.59	0	7488.17	2710.59	0	7488.17	3110.59	0	3510.59	3510.59	1
333	7.43365e+06	7.43365e+06	7.43365e+06	5.56234e+06		7433.65	2310.59	0	7433.65	2710.59	0	7433.65	3110.59	0	5562.34	3510.59	0
334	7.18768e+06	6.24166e+06	4.90137e+06	3.51059e+06		7187.68	2310.59	0	6241.66	2710.59	0	4901.37	3110.59	0	3510.59	3510.59	1
335	2.31059e+06	2.71059e+06	3.11059e+06	3.51059e+06		2310.59	2310.59	1	2710.59	2710.59	1	3110.59	3110.59	1	3510.59	3510.59	1
336	2.33833e+06	2.71059e+06	3.11059e+06	3.51059e+06		2338.33	2310.59	0	2710.59	2710.59	1	3110.59	3110.59	1	3510.59	3510.59	1
337	2.89301e+06	2.89316e+06	3.11059e+06	3.51059e+06		2893.01	2310.59	0	2893.16	2710.59	0	3110.59	3110.59	1	3510.59	3510.59	1
338	2.81892e+06	2.81906e+06	3.11059e+06	3.51059e+06		2818.92	2310.59	0	2819.06	2710.59	0	3110.59	3110.59	1	3510.59	3510.59	1
339	2.42849e+06	2.71059e+06	3.11059e+06	3.51059e+06		2428.49	2310.59	0	2710.59	2710.59	1	3110.59	3110.59	1	3510.59	3510.59	1
340	6.86721e+06	6.86875e+06	6.87318e+06	3.79804e+06		6867.21	2310.59	0	6868.75	2710.59	0	6873.18	3110.59	0	3798.04	3510.59	0
341	6.27248e+06	6.27023e+06	3.62974e+06	3.51059e+06		6272.48	2310.59	0	6270.23	2710.59	0	3629.74	3110.59	0	3510.59	3510.59	1
342	2.31059e+06	2.71059e+06	3.11059e+06	3.51059e+06		2310.59	2310.59	1	2710.59	2710.59	1	3110.59	3110.59	1	3510.59	3510.59	1
343	3.00933e+06	2.71059e+06	3.11059e+06	3.51059e+06		3009.33	2310.59	0	2710.59	2710.59	1	3110.59	3110.59	1	3510.59	3510.59	1
344	3.11472e+06	2.83283e+06	3.11059e+06	3.51059e+06		3114.72	2310.59	0	2832.83	2710.59	0	3110.59	3110.59	1	3510.59	3510.59	1
345	3.36903e+06	3.23451e+06	3.11059e+06	3.51059e+06		3369.03	2310.59	0	3234.51	2710.59	0	3110.59	3110.59	1	3510.59	3510.59	1
346	3.44414e+06	2.71059e+06	3.11059e+06	3.51059e+06		3444.14	2310.59	0	2710.59	2710.59	1	3110.59	3110.59	1	3510.59	3510.59	1
347	2.54777e+06	2.71059e+06	3.11059e+06	3.51059e+06		2547.77	2310.59	0	2710.59	2710.59	1	3110.59	3110.59	1	3510.59	3510.59	1
348	2.31059e+06	2.71059e+06	3.11059e+06	3.51059e+06		2310.59	2310.59	1	2710.59	2710.59	1	3110.59	3110.59	1	3510.59	3510.59	1
349	2.31059e+06	2.71059e+06	3.11059e+06	3.51059e+06		2310.59	2310.59	1	2710.59	2710.59	1	3110.59	3110.59	1	3510.59	3510.59	1
350	3.54083e+06	3.54083e+06	3.54043e+06	3.51059e+06		3540.83	2310.59	0	3540.83	2710.59	0	3540.43	3110.59	0	3510.59	3510.59	1
351	7.08881e+06	7.08881e+06	7.09261e+06	6.77014e+06		7088.81	2310.59	0	7088.81	2710.59	0	7092.61	3110.59	0	6770.14	3510.59	0
352	7.19478e+06	7.19478e+06	7.19892e+06	7.19913e+06		7194.78	2310.59	0	7194.78	2710.59	0	7198.92	3110.59	0	7199.13	3510.59	0
353	7.28595e+06	7.28595e+06	7.29047e+06	7.2907e+06		7285.95	2310.59	0	7285.95	2710.59	0	7290.47	3110.59	0	7290.7	3510.59	0
354	7.36313e+06	7.36313e+06	7.36807e+06	7.36831e+06		7363.13	2310.59	0	7363.13	2710.59	0	7368.07	3110.59	0	7368.31	3510.59	0
355	7.45115e+06	7.45115e+06	7.45656e+06	7.45683e+06		7451.15	2310.59	0	7451.15	2710.59	0	7456.56	3110.59	0	7456.83	3510.59	0
356	7.6517e+06	7.6517e+06	7.65762e+06	7.65791e+06		7651.7	2310.59	0	7651.7	2710.59	0	7657.62	3110.59	0	7657.91	3510.59	0
357	7.68138e+06	7.68138e+06	7.68008e+06	7.68002e+06		7681.38	2310.59	0	7681.38	2710.59	0	7680.08	3110.59	0	7680.02	3510.59	0
358	7.81545e+06	7.81545e+06	7.81412e+06	7.81405e+06		7815.45	2310.59	0	7815.45	2710.59	0	7814.12	3110.59	0	7814.05	3510.59	0
359	5.32476e+06	4.92648e+06	4.23811e+06	3.82546e+06		5324.76	2310.59	0	4926.48	2710.59	0	4238.11	3110.59	0	3825.46	3510.59	0
360	2.31059e+06	2.71059e+06	3.11059e+06	3.51059e+06		2310.59	2310.59	1	2710.59	2710.59	1	3110.59	3110.59	1	3510.59	3510.59	1
								124			216			303			315

## Sheet: Fig8_Energy of 12 reservoir
	S1	S5	S9	S13
Jul	34.078	29.7625	27.8267	25.3358
Aug	32.575	32.4334	29.0111	24.4252
Sep	34.7059	32.6252	27.6517	24.8923
Oct	23.2451	24.4881	23.5892	24.8747
Nov	18.9614	19.9134	22.3962	24.5904
Dec	25.1329	23.9233	24.6009	24.9149
Jan	17.9049	20.3344	23.1428	24.3213
Feb	15.967	18.3453	21.0525	22.6213
Mar	19.1734	21.5281	24.2972	25.8113
Apr	30.0092	29.2936	27.8839	27.9946
May	36.4422	35.6802	30.9492	28.9318
Jun	24.6038	23.9325	25.942	26.3846
	312.799	312.26	308.344	305.098

## Sheet: Fig9ab_S1_Forebay & Energy
LYX	Fore-bay water level	Energy production		LJX	Fore-bay water level	Energy production
1	2565.44	2.70841		1	1725.32	1.10334
2	2565.87	1.50725		2	1726.52	1.14727
3	2565.82	1.31932		3	1726.52	1.26943
4	2566.26	1.02638		4	1726.52	1.0716
5	2567.62	0.849034		5	1726.52	1.0716
6	2568.93	1.02065		6	1726.34	1.17774
7	2570.23	0.762276		7	1726.08	1.06837
8	2571.87	0.825064		8	1726.52	1.0693
9	2572.06	1.56375		9	1728.75	1.08382
10	2573.08	0.876726		10	1728.96	1.18073
11	2573.97	0.788464		11	1728.75	1.18078
12	2574.67	0.899024		12	1728.02	1.29298
13	2574.8	0.998312		13	1726.59	1.454
14	2574.63	0.983415		14	1726.02	1.13104
15	2574.45	0.864313		15	1726.07	0.820422
16	2573.23	1.56104		16	1728.44	0.830636
17	2572.71	0.867523		17	1728.49	0.840197
18	2572.09	0.951672		18	1728.57	0.92482
19	2571.49	0.860813		19	1729.35	0.63322
20	2570.77	0.869048		20	1729.87	0.637185
21	2570.02	0.938249		21	1730.71	0.7055
22	2569.35	0.854876		22	1731.24	0.645523
23	2568.72	0.850941		23	1731.7	0.648555
24	2568.31	0.672238		24	1732.41	0.382604
25	2567.73	0.839146		25	1733.21	0.481662
26	2567.22	0.831634		26	1733.92	0.48505
27	2566.41	1.05608		27	1733.92	1.0948
28	2565.74	1.00849		28	1733.6	1.23676
29	2565.26	0.941992		29	1732.98	1.2315
30	2565.32	1.00803		30	1732.79	1.22681
31	2565.58	0.830671		31	1731.18	1.65165
32	2565.75	0.80121		32	1728.97	1.6222
33	2566.08	1.14504		33	1727.27	1.75051
34	2567.37	0.856216		34	1725.98	1.23787
35	2569.05	0.796417		35	1722.85	1.2114
36	2570.43	0.741789		36	1722.58	1.18996
37	2571.39	0.938072		37	1722.86	1.11064
38	2571.86	0.912731		38	1721.98	1.10725
39	2572.09	1.19676		39	1722.35	1.21477
40	2572.75	0.831987		40	1720.69	1.01873
41	2573.34	0.798263		41	1720.76	1.01015
42	2573.96	0.886935		42	1720.66	1.11097
43	2574.75	0.793212		43	1720.89	1.01065
44	2575.8	0.854974		44	1722.01	1.01787
45	2577.69	0.857912		45	1724.95	1.03984
46	2579.58	0.921823		46	1726.05	1.1425
47	2580.62	0.80319		47	1726.19	1.1495
48	2581.28	0.917057		48	1726.09	1.26466
49	2581.39	1.05309		49	1724.47	1.42502
50	2581.33	1.0378		50	1722.85	1.10147
51	2581.23	0.896309		51	1723.11	0.795417
52	2580.86	0.939662		52	1723.42	0.797756
53	2580.45	0.908498		53	1723.59	0.799723
54	2579.89	1.00252		54	1723.73	0.881083
55	2579.27	0.910918		55	1724.83	0.604579
56	2578.65	0.911254		56	1725.67	0.610503
57	2577.96	1.0132		57	1726.05	0.67562
58	2577.34	0.892451		58	1727.18	0.618856
59	2576.75	0.891363		59	1728.11	0.625167
60	2576.35	0.710905		60	1729.15	0.370321
61	2575.85	0.887078		61	1730.31	0.467842
62	2575.42	0.829597		62	1732.47	0.475536
63	2574.85	0.98471		63	1731.93	1.07751
64	2574.48	0.871841		64	1731.14	1.21147
65	2573.99	1.01611		65	1730.46	1.20301
66	2573.42	1.08456		66	1729.98	1.19635
67	2573.05	0.888947		67	1728.22	1.60672
68	2572.74	0.844238		68	1726.1	1.57664
69	2572.66	1.21478		69	1726.07	1.7154
70	2573.7	0.905473		70	1726.47	1.23342
71	2574.82	0.80379		71	1725.81	1.23186
72	2576.7	0.734732		72	1726.52	1.23218
73	2577.56	1.08097		73	1726.52	1.15403
74	2579.07	1.15455		74	1726.52	1.15403
75	2579.55	1.35855		75	1726.52	1.26943
76	2579.85	1.02191		76	1726.52	1.0716
77	2580.23	0.935113		77	1726.52	1.0716
78	2579.9	1.34414		78	1726.52	1.17875
79	2579.59	1.14226		79	1726.52	1.0716
80	2579.6	0.941992		80	1726.52	1.0716
81	2577.64	3.01834		81	1731.29	1.09923
82	2577.21	1.35986		82	1731.47	1.2096
83	2577.12	0.884527		83	1730.41	1.20473
84	2576.91	0.979814		84	1729.03	1.30996
85	2576.5	1.01466		85	1726.97	1.46425
86	2575.97	0.995863		86	1726.17	1.1341
87	2575.37	0.893145		87	1726.07	0.821054
88	2574	1.50218		88	1728.11	0.829196
89	2573.31	0.877612		89	1728.21	0.837683
90	2572.45	0.979226		90	1727.81	0.920109
91	2571.57	0.870699		91	1728.7	0.628905
92	2570.69	0.866459		92	1729.5	0.634092
93	2569.78	0.943623		93	1730.35	0.703039
94	2568.98	0.853798		94	1731	0.643688
95	2568.16	0.839849		95	1731.83	0.648242
96	2567.5	0.685132		96	1732.36	0.382728
97	2566.77	0.840585		97	1733.13	0.481379
98	2566.09	0.826871		98	1733.92	0.484897
99	2565.27	0.978108		99	1733.92	1.0948
100	2564.79	0.825946		100	1733.3	1.23518
101	2564.09	0.932999		101	1732.76	1.22853
102	2563.42	0.994086		102	1732.35	1.22303
103	2562.96	0.813767		103	1730.66	1.64414
104	2562.9	0.784573		104	1728.59	1.61501
105	2563.26	1.11591		105	1727.51	1.74903
106	2563.58	0.831001		106	1726.49	1.24245
107	2564.33	0.773899		107	1724.73	1.22557
108	2564.95	0.784388		108	1722.7	1.20238
109	2565.98	0.894169		109	1720.84	1.37497
110	2567.83	0.875988		110	1720.53	1.35931
111	2569.1	1.1611		111	1720.6	1.4933
112	2570.93	0.70463		112	1722.92	1.27673
113	2573.86	0.688682		113	1722.47	1.28886
114	2577.25	0.725947		114	1723.81	1.42434
115	2581.14	0.679381		115	1724.86	1.31061
116	2583.75	0.905822		116	1725.19	1.31971
117	2585.94	0.914798		117	1726.07	1.32779
118	2587.81	0.983024		118	1728.33	1.45278
119	2589.54	0.782866		119	1728.56	1.47007
120	2590.54	0.948969		120	1727.84	1.61327
121	2590.79	1.13054		121	1727.23	1.45709
122	2590.84	1.11509		122	1727.31	1.14188
123	2590.79	0.959387		123	1726.07	1.23868
124	2590.35	1.20757		124	1727.04	0.824656
125	2590.03	0.955482		125	1727.41	0.830087
126	2589.63	1.06035		126	1727.52	0.915232
127	2589.16	0.982416		127	1728.81	0.628407
128	2588.69	0.980695		128	1729.13	0.633245
129	2588.18	1.0593		129	1729.88	0.700182
130	2587.69	0.95912		130	1730.55	0.640887
131	2587.22	0.950861		131	1731.29	0.645223
132	2586.82	0.850551		132	1732.28	0.429369
133	2586.37	0.946192		133	1733.17	0.481297
134	2586.1	0.935784		134	1733.92	0.484972
135	2585.73	1.08248		135	1733.92	1.0948
136	2584.7	1.71744		136	1733.92	1.54821
137	2583.61	1.69027		137	1733.92	1.54821
138	2582.55	1.76803		138	1733.92	1.54821
139	2580.95	2.30025		139	1733.92	2.10114
140	2579.52	2.17046		140	1733.76	2.09958
141	2579.33	1.2839		141	1731.86	2.28925
142	2580.15	0.955526		142	1730.26	1.61556
143	2581.05	0.853804		143	1727.96	1.58603
144	2581.89	0.853233		144	1725.52	1.54969
145	2583.08	1.0313		145	1725.06	1.42508
146	2583.59	1.00397		146	1724.17	1.41545
147	2584.08	1.31764		147	1726.52	1.56888
148	2584.86	0.920736		148	1726.52	1.33949
149	2585.26	1.93882		149	1726.52	1.33949
150	2587.08	1.03198		150	1726.52	1.47344
151	2588.89	1.07968		151	1726.47	1.33915
152	2590.39	0.956654		152	1726.52	1.33915
153	2589.99	2.8029		153	1730.63	1.36878
154	2591.03	1.01001		154	1730.38	1.4995
155	2592.05	0.853813		155	1729.59	1.49215
156	2593.1	0.970122		156	1728.06	1.62334
157	2593.34	1.15176		157	1726.59	1.45425
158	2593.34	1.13578		158	1725.9	1.13038
159	2593.28	0.976963		159	1726.07	0.819936
160	2591.65	2.80202		160	1730.58	0.840483
161	2591.33	0.974297		161	1730.61	0.857569
162	2590.95	1.06467		162	1730.78	0.94424
163	2590.58	0.992376		163	1731.2	0.645637
164	2590.1	0.972105		164	1731.83	0.648851
165	2589.66	1.065		165	1732.4	0.71777
166	2589.19	0.961846		166	1733	0.656127
167	2588.76	0.966477		167	1733.4	0.659164
168	2588.41	0.768495		168	1733.92	0.417331
169	2587.99	0.96384		169	1733.92	0.854508
170	2587.67	0.956494		170	1733.92	0.852907
171	2587.4	1.09283		171	1733.92	1.0948
172	2586.79	1.44208		172	1733.92	1.54821
173	2586.08	1.59628		173	1733.92	1.54821
174	2585.72	1.69426		174	1733.92	1.54821
175	2585.22	2.29527		175	1733.92	2.10114
176	2584.62	2.23518		176	1733.92	2.10114
177	2584.59	1.98013		177	1733.92	2.31125
178	2583.19	3.072		178	1733.92	3.05141
179	2582.57	2.60044		179	1732.68	3.23385
180	2584.3	0.813643		180	1726.52	3.13419
181	2586.01	2.58551		181	1726.52	2.84103
182	2588.58	3.072		182	1726.52	2.9378
183	2590.37	3.22394		183	1726.52	3.33225
184	2591.39	2.99736		184	1726.52	3.02932
185	2592.29	3.072		185	1726.52	2.97399
186	2592.97	3.3792		186	1725.77	3.20887
187	2593.43	3.072		187	1726.52	3.01829
188	2593.5	3.072		188	1726.52	2.87351
189	2594.28	3.072		189	1730.32	2.37143
190	2596.61	3.072		190	1733.01	3.1872
191	2597.69	3.072		191	1733.36	3.22937
192	2597.93	3.09949		192	1732.85	3.54979
193	2598.59	1.19363		193	1728.46	3.16103
194	2598.91	1.18		194	1726.95	1.66831
195	2599.02	1.01672		195	1726.07	1.23643
196	2597.71	3.01447		196	1730.85	0.841803
197	2597.54	1.00149		197	1731.06	0.86051
198	2597.32	1.0874		198	1731.41	0.949084
199	2597.1	1.03934		199	1732.13	0.650419
200	2596.89	0.993585		200	1732.75	0.654499
201	2596.64	1.09179		201	1733.36	0.724125
202	2596.41	0.990569		202	1733.87	0.661735
203	2596.18	0.984193		203	1733.85	1.02654
204	2595.99	0.793555		204	1733.92	0.707526
205	2595.79	0.994798		205	1733.92	0.88434
206	2595.55	0.989706		206	1733.92	0.94129
207	2595.26	1.17961		207	1733.92	1.0948
208	2594.47	1.8671		208	1733.92	1.54821
209	2593.63	2.01837		209	1733.92	1.54821
210	2593.22	1.6469		210	1733.92	1.54821
211	2592.3	2.40621		211	1733.92	2.10114
212	2591.25	2.49818		212	1733.92	2.10114
213	2590.06	2.5455		213	1733.92	2.31125
214	2589.49	1.78296		214	1733.92	1.65879
215	2589.82	1.1495		215	1733.07	1.65266
216	2591.3	0.874889		216	1726.52	3.14256
217	2592.41	1.28361		217	1726.52	1.15403
218	2593.38	1.14381		218	1726.52	1.15403
219	2594.03	1.45734		219	1726.52	1.56035
220	2594.03	1.48867		220	1726.52	1.39898
221	2594.03	1.53422		221	1726.52	1.48755
222	2593.65	2.75751		222	1726.52	2.59935
223	2594.03	2.50282		223	1726.52	3.02932
224	2594.03	2.12912		224	1726.52	2.07062
225	2594.11	1.71539		225	1728.86	1.08446
226	2595.05	1.04019		226	1728.76	1.18022
227	2595.84	0.904841		227	1728.23	1.17668
228	2596.33	1.0143		228	1727.89	1.28886
229	2596.37	1.17777		229	1726.67	1.45357
230	2596.27	1.16014		230	1725.83	1.13043
231	2596.18	0.99745		231	1726.07	0.819644
232	2594.53	3.072		232	1731.06	0.842818
233	2594.19	0.992363		233	1731.11	0.861562
234	2593.77	1.09047		234	1731.19	0.948317
235	2593.35	1.01275		235	1731.81	0.648741
236	2592.93	0.986965		236	1732.39	0.652414
237	2592.43	1.08903		237	1732.9	0.721332
238	2591.97	0.988664		238	1733.3	0.658536
239	2591.56	0.992375		239	1733.53	0.660461
240	2591.26	0.774561		240	1733.83	0.596945
241	2590.93	0.966951		241	1733.92	0.884342
242	2590.72	0.950877		242	1733.92	1.01034
243	2590.57	1.02449		243	1733.92	1.24852
244	2590.02	1.67587		244	1733.92	1.23857
245	2589.46	1.50911		245	1733.92	1.23857
246	2588.81	1.48867		246	1733.92	1.23857
247	2587.73	2.00309		247	1733.92	1.68091
248	2586.67	1.97354		248	1733.92	1.68091
249	2585.88	2.01986		249	1733.92	1.849
250	2586.58	1.00505		250	1733.52	1.32466
251	2588.23	0.892042		251	1731.44	2.26794
252	2592.21	0.82254		252	1726.52	3.11012
253	2593.4	2.73537		253	1726.52	2.66499
254	2594	3.072		254	1726.52	2.9706
255	2594.03	3.3792		255	1726.52	3.03112
256	2594.03	2.67278		256	1726.52	2.40245
257	2594.03	2.47638		257	1726.52	2.20878
258	2593.54	3.37326		258	1726.52	3.18027
259	2593.69	2.81923		259	1726.52	3.02932
260	2594.03	2.69065		260	1726.52	3.02932
261	2595.04	0.982718		261	1726.31	1.3381
262	2595.98	1.04708		262	1728.54	1.45601
263	2596.89	0.828103		263	1730.27	1.48416
264	2597.62	0.99947		264	1730.42	1.64687
265	2597.79	1.18903		265	1728.58	2.01418
266	2597.83	1.17236		266	1727.05	1.67012
267	2597.8	1.00866		267	1726.07	1.23704
268	2597.13	1.74903		268	1728.62	0.831431
269	2596.9	0.997195		269	1729.03	0.84312
270	2596.6	1.09486		270	1729.29	0.930439
271	2596.28	1.03373		271	1729.9	0.637086
272	2595.97	0.997078		272	1730.64	0.641239
273	2595.58	1.09893		273	1731.38	0.710348
274	2595.2	1.00523		274	1731.87	0.649494
275	2594.82	0.988882		275	1732.57	0.653164
276	2594.55	0.873787		276	1733.48	0.487864
277	2594.25	0.960943		277	1733.92	0.882941
278	2594.05	0.996159		278	1733.92	0.784421
279	2593.72	1.29189		279	1733.92	1.0948
280	2592.98	1.77341		280	1733.92	1.54821
281	2592.46	1.70051		281	1733.92	1.54821
282	2592.2	1.60297		282	1733.92	1.54821
283	2591.02	2.57896		283	1733.92	2.10114
284	2589.72	2.54463		284	1733.92	2.10114
285	2588.24	2.72225		285	1733.92	2.31125
286	2588.28	1.02054		286	1732.61	1.64945
287	2588.34	0.940426		287	1730.72	1.62514
288	2589.01	0.893759		288	1726.52	2.24987
289	2589.81	1.49755		289	1726.52	1.44253
290	2590.53	1.47002		290	1726.52	1.44253
291	2591.4	1.53475		291	1726.52	1.58679
292	2592.5	1.38276		292	1726.52	1.33949
293	2594.03	0.898199		293	1726.52	1.33949
294	2594.03	2.87744		294	1726.52	2.7627
295	2594.03	2.34829		295	1726.52	2.27665
296	2594.03	2.13196		296	1726.52	2.12827
297	2594.06	2.89959		297	1731.25	1.37371
298	2595.95	1.04344		298	1730.97	1.50817
299	2597.4	0.856521		299	1729.87	1.49849
300	2598.3	1.00365		300	1729.78	1.63873
301	2598.66	1.19542		301	1728.78	1.4821
302	2598.79	1.17983		302	1727.88	1.67826
303	2598.81	1.0156		303	1726.07	1.2423
304	2597.3	3.072		304	1731.6	0.845566
305	2596.83	1.37241		305	1732.73	0.870582
306	2596.56	1.07533		306	1733.92	0.96818
307	2596.21	1.06759		307	1733.44	0.662113
308	2595.83	1.01063		308	1733.78	0.661656
309	2595.41	1.11615		309	1733.92	0.790665
310	2595.09	1.00056		310	1733.92	0.87014
311	2594.8	0.989381		311	1733.92	0.933904
312	2594.57	0.802647		312	1733.92	0.63843
313	2594.27	1.00778		313	1733.92	0.749932
314	2594.03	1.01863		314	1733.92	0.614026
315	2593.79	1.17958		315	1733.92	1.0948
316	2592.87	2.08595		316	1733.92	1.74167
317	2591.29	3.072		317	1733.92	2.60414
318	2589.92	3.072		318	1733.92	2.7475
319	2588.6	3.072		319	1733.92	2.6703
320	2587.46	3.072		320	1733.92	2.8831
321	2586.23	3.3792		321	1733.92	3.40021
322	2585.37	3.072		322	1733.72	2.94732
323	2585.12	3.072		323	1732.91	3.23361
324	2587.01	0.827832		324	1726.52	3.13906
325	2586.95	3.072		325	1726.52	2.69661
326	2587.94	3.072		326	1726.52	2.78719
327	2589.99	3.3792		327	1726.52	2.93708
328	2590.97	3.072		328	1726.52	2.89574
329	2591.35	3.072		329	1726.52	2.69705
330	2592.47	3.3792		330	1726.52	3.31771
331	2593.36	3.072		331	1726.48	2.99202
332	2594.03	3.072		332	1726.52	3.02879
333	2594.62	3.072		333	1731.48	1.37558
334	2594.62	3.0271		334	1733.89	1.53244
335	2596.55	0.83743		335	1732.94	1.54139
336	2598	0.999663		336	1731.38	1.67611
337	2598.64	1.19409		337	1728.55	2.10313
338	2598.98	1.18049		338	1726.59	1.66625
339	2599.02	1.01697		339	1726.07	1.23415
340	2597.74	3.072		340	1730.87	0.8419
341	2596.55	2.76878		341	1733.92	0.873781
342	2596.28	1.07852		342	1733.92	1.1667
343	2595.81	1.30185		343	1733.92	1.22919
344	2595.31	1.33842		344	1733.92	1.32703
345	2594.64	1.60471		345	1733.92	1.45974
346	2594.01	1.48913		346	1733.92	1.32703
347	2593.68	1.07133		347	1733.61	1.3252
348	2593.5	0.783165		348	1733.66	0.705904
349	2593.33	0.958936		349	1733.92	0.883642
350	2592.71	1.52048		350	1733.92	1.32703
351	2590.73	3.3792		351	1733.92	2.73526
352	2588.87	3.072		352	1733.92	2.59625
353	2586.9	3.072		353	1733.92	2.66032
354	2584.85	3.072		354	1733.92	2.63445
355	2582.66	3.072		355	1733.92	2.6407
356	2580.61	3.072		356	1733.92	2.96879
357	2578.16	3.34071		357	1733.55	3.564
358	2576.59	2.98804		358	1733.75	3.24
359	2577.37	1.99801		359	1730.85	3.20758
360	2579.77	0.766411		360	1723.43	3.06074

## Sheet: Fig9cd_S5_Forebay & Energy
LYX	Fore-bay water level	Energy production		LJX	Fore-bay water level	Energy production
1	2567.45	1.30637		1	1719.58	1.06811
2	2568.7	0.922459		2	1718.37	1.06792
3	2568.92	1.16456		3	1717.5	1.16159
4	2569.49	0.947975		4	1716.99	0.973232
5	2570.75	0.91463		5	1717.19	0.971586
6	2572.03	1.02944		6	1716.85	1.06793
7	2573.1	0.933991		7	1717.18	0.9708
8	2574.6	0.91271		8	1718.09	0.977367
9	2575.56	0.950849		9	1718.54	0.984543
10	2576.48	0.946843		10	1719.07	1.06589
11	2577.16	0.966474		11	1719.39	1.07076
12	2577.64	1.09474		12	1719	1.17742
13	2577.76	1.02293		13	1716.92	1.32054
14	2577.57	1.03294		14	1716.22	1.02179
15	2577.22	1.04187		15	1716.98	0.743373
16	2576.68	1.04016		16	1718.03	0.750776
17	2576.01	1.04745		17	1718.77	0.758077
18	2575.21	1.14766		18	1719.61	0.840983
19	2574.46	1.03713		19	1721.4	0.581499
20	2573.57	1.04376		20	1722.77	0.591158
21	2572.64	1.12795		21	1724.62	0.66119
22	2571.79	1.02541		22	1725.94	0.610726
23	2570.99	1.01951		23	1727.1	0.618298
24	2570.43	0.805608		24	1728.51	0.367378
25	2569.67	1.00415		25	1730.11	0.466009
26	2568.97	0.994629		26	1731.54	0.472811
27	2568.15	1.09372		27	1731.59	1.07104
28	2567.54	0.985221		28	1731.01	1.20871
29	2567.04	0.984883		29	1730.19	1.20076
30	2567.09	1.02416		30	1729.92	1.19443
31	2567.2	0.949743		31	1728.05	1.60489
32	2567.16	0.959612		32	1725.76	1.57272
33	2567.48	1.15953		33	1723.71	1.69276
34	2568.68	0.922075		34	1722.4	1.19417
35	2570.14	0.95516		35	1719.45	1.16847
36	2571.31	0.900231		36	1719.8	1.15213
37	2572.26	0.945115		37	1720.11	1.07906
38	2572.65	0.973244		38	1719.38	1.07663
39	2572.88	1.20487		39	1719.78	1.18223
40	2573.35	0.991853		40	1718.65	0.994189
41	2573.74	0.957312		41	1719.39	0.992093
42	2574.15	1.06112		42	1720	1.09919
43	2574.75	0.950973		43	1720.88	1.00715
44	2575.72	0.927841		44	1722.28	1.01927
45	2577.61	0.85734		45	1725.19	1.04252
46	2579.5	0.921233		46	1726.28	1.14514
47	2580.37	0.965501		47	1726.9	1.15489
48	2580.84	1.09529		48	1727.33	1.27695
49	2580.96	1.04947		49	1725.81	1.4435
50	2580.85	1.0759		50	1724.43	1.11788
51	2580.57	1.05701		51	1725.21	0.810471
52	2580.06	1.0659		52	1725.91	0.816493
53	2579.48	1.0662		53	1726.56	0.822006
54	2578.7	1.17386		54	1727.22	0.910078
55	2577.9	1.06281		55	1728.58	0.626761
56	2577.08	1.06283		56	1729.67	0.634239
57	2576.17	1.17732		57	1730.38	0.703704
58	2575.35	1.03968		58	1731.56	0.645596
59	2574.55	1.0364		59	1732.51	0.652069
60	2573.98	0.825409		60	1733.3	0.4288
61	2573.27	1.02832		61	1733.57	0.880749
62	2572.63	0.969796		62	1733.92	1.32495
63	2571.82	1.13508		63	1733.78	1.09409
64	2571.24	1.00677		64	1733.46	1.23519
65	2570.7	1.0076		65	1733.01	1.23082
66	2570.11	1.05458		66	1732.67	1.22625
67	2569.57	0.978839		67	1731.61	1.65361
68	2569.04	0.974259		68	1730.4	1.63603
69	2568.96	1.17679		69	1730.38	1.78882
70	2570.02	0.89207		70	1730.71	1.28575
71	2571.02	0.918459		71	1730.57	1.28691
72	2572.8	0.8583		72	1726.52	2.84549
73	2573.7	1.04681		73	1726.52	1.15403
74	2575.3	1.11899		74	1726.52	1.15403
75	2575.89	1.23746		75	1726.26	1.26784
76	2576.21	0.992767		76	1726.27	1.06891
77	2576.51	0.988245		77	1726.52	1.07026
78	2576.37	1.13137		78	1725.97	1.17558
79	2576.14	1.02477		79	1725.69	1.06432
80	2576.05	1.00216		80	1725.97	1.06434
81	2576.28	1.00961		81	1725.54	1.06351
82	2576.22	1.02302		82	1724.73	1.13826
83	2575.95	1.03702		83	1723.64	1.12748
84	2575.53	1.14576		84	1722.27	1.22482
85	2575.06	1.0417		85	1719.57	1.36306
86	2574.47	1.03333		86	1718.7	1.05061
87	2573.66	1.04001		87	1719.24	0.762702
88	2572.83	1.0269		88	1720.1	0.768437
89	2571.93	1.02467		89	1720.89	0.775173
90	2570.84	1.13805		90	1721.04	0.856867
91	2569.74	1.01259		91	1722.87	0.590403
92	2568.63	1.00568		92	1724.53	0.601092
93	2567.47	1.09375		93	1726.25	0.67259
94	2566.44	0.987472		94	1727.61	0.62084
95	2565.38	0.971002		95	1729.15	0.629748
96	2564.53	0.78772		96	1730.17	0.374019
97	2563.54	0.966605		97	1731.54	0.472942
98	2562.62	0.950446		98	1732.85	0.478982
99	2561.63	1.03837		99	1733.03	1.08493
100	2560.91	0.938338		100	1732.58	1.22589
101	2560.13	0.936379		101	1732.05	1.22033
102	2559.44	0.957954		102	1731.59	1.21465
103	2558.75	0.912904		103	1730.11	1.6338
104	2558.45	0.897243		104	1728.41	1.60916
105	2558.82	1.07024		105	1727.32	1.74596
106	2559.02	0.882687		106	1726.61	1.24197
107	2559.57	0.886004		107	1725.41	1.23036
108	2559.99	0.895633		108	1724.05	1.21471
109	2561.05	0.866206		109	1722.34	1.39526
110	2562.99	0.837903		110	1722.05	1.38078
111	2564.33	1.11211		111	1722.11	1.51702
112	2566.1	0.781964		112	1724.71	1.29872
113	2568.98	0.814308		113	1724.86	1.31651
114	2572.35	0.869669		114	1726.52	1.49318
115	2576.31	0.814327		115	1726.52	1.72613
116	2579.11	0.87229		116	1726.52	1.42339
117	2581.46	0.882785		117	1727.33	1.34494
118	2583.47	0.950292		118	1729.43	1.46967
119	2585.2	0.911633		119	1730	1.48826
120	2586.12	1.09215		120	1729.76	1.63967
121	2586.39	1.09395		121	1728.58	1.69073
122	2586.44	1.07914		122	1726.86	1.66858
123	2586.25	1.09105		123	1726.07	1.23583
124	2585.83	1.09943		124	1726.85	0.823859
125	2585.31	1.09791		125	1727.7	0.830535
126	2584.7	1.21467		126	1728.32	0.920151
127	2584.04	1.08998		127	1729.88	0.63418
128	2583.36	1.11644		128	1730.56	0.640926
129	2582.6	1.20674		129	1731.6	0.710874
130	2581.89	1.09096		130	1732.48	0.652104
131	2581.19	1.08075		131	1733.24	0.704542
132	2580.59	0.965737		132	1733.6	0.792576
133	2579.91	1.07201		133	1733.92	0.883418
134	2579.42	1.05995		134	1733.92	1.07941
135	2578.87	1.15984		135	1733.92	1.21058
136	2577.72	1.62654		136	1733.92	1.54821
137	2576.51	1.59854		137	1733.92	1.54821
138	2575.34	1.66967		138	1733.92	1.54821
139	2573.57	2.16836		139	1733.92	2.10114
140	2572.58	1.57474		140	1733	2.09271
141	2572.37	1.21246		141	1730.82	2.27016
142	2573.2	0.959878		142	1729.19	1.5994
143	2573.98	0.970346		143	1727.21	1.57185
144	2574.71	0.970318		144	1725.23	1.5414
145	2576.03	0.973981		145	1724.76	1.42077
146	2576.58	0.966113		146	1723.91	1.41143
147	2577.12	1.24645		147	1726.29	1.56505
148	2577.91	0.945636		148	1726.52	1.33798
149	2578.38	1.80798		149	1726.43	1.33892
150	2580.37	1.00709		150	1726.52	1.47282
151	2582.43	0.998348		151	1726.38	1.33859
152	2584.08	0.939946		152	1726.52	1.33859
153	2584.17	2.13453		153	1729.39	1.35939
154	2585.32	0.973727		154	1729.12	1.48161
155	2586.29	0.99385		155	1728.7	1.4767
156	2587.29	1.12429		156	1727.59	1.61247
157	2587.57	1.1037		157	1726.08	1.44731
158	2587.56	1.09753		158	1725.4	1.12473
159	2587.35	1.1032		159	1726.07	0.817921
160	2586.94	1.11277		160	1726.66	0.823052
161	2586.43	1.11661		161	1727.19	0.827626
162	2585.83	1.21935		162	1727.94	0.916145
163	2585.26	1.11897		163	1728.88	0.629852
164	2584.58	1.10867		164	1730.06	0.636394
165	2583.9	1.21294		165	1731.16	0.707718
166	2583.21	1.09434		166	1732.2	0.649922
167	2582.55	1.09661		167	1732.94	0.655329
168	2582.02	0.871204		168	1733.73	0.399429
169	2581.38	1.09012		169	1733.92	0.883945
170	2580.84	1.08097		170	1733.92	1.0008
171	2580.39	1.16704		171	1733.92	1.20745
172	2579.71	1.36551		172	1733.92	1.54821
173	2578.92	1.51014		173	1733.92	1.54821
174	2578.51	1.60163		174	1733.92	1.54821
175	2577.96	2.16847		175	1733.92	2.10114
176	2577.29	2.11008		176	1733.92	2.10114
177	2577.56	1.59422		177	1733.52	2.30715
178	2578.21	0.971639		178	1732.93	1.64836
179	2579.25	0.973255		179	1731.99	1.63675
180	2580.89	0.959353		180	1726.52	2.94599
181	2584.19	1.03192		181	1726.52	1.65614
182	2588.58	1.09873		182	1726.52	1.44253
183	2590.37	3.22394		183	1726.52	3.33225
184	2591.39	2.99736		184	1726.52	3.02932
185	2592.29	3.072		185	1726.52	2.97399
186	2592.97	3.3792		186	1725.77	3.20887
187	2593.43	3.072		187	1726.52	3.01829
188	2593.5	3.072		188	1726.52	2.87351
189	2594.28	3.072		189	1730.32	2.37143
190	2596.61	3.072		190	1733.01	3.1872
191	2597.69	3.072		191	1733.36	3.22937
192	2598.02	2.96533		192	1732.65	3.54664
193	2598.67	1.19434		193	1728.14	3.1532
194	2598.99	1.18069		194	1726.6	1.66283
195	2599.02	1.1532		195	1726.07	1.23423
196	2598.63	1.58036		196	1727.71	0.827482
197	2598.35	1.1815		197	1728.39	0.836832
198	2598.01	1.29268		198	1729.28	0.927601
199	2597.71	1.18072		199	1730.44	0.638785
200	2597.38	1.17844		200	1731.53	0.645668
201	2597	1.29398		201	1732.59	0.717471
202	2596.65	1.1733		202	1733.42	0.658025
203	2596.3	1.16588		203	1733.44	1.13426
204	2596.01	0.938146		204	1733.7	0.705492
205	2595.69	1.17458		205	1733.92	0.883813
206	2595.32	1.16841		206	1733.92	1.07959
207	2594.96	1.28092		207	1733.92	1.17463
208	2594.15	1.863		208	1733.92	1.54821
209	2593.31	2.01382		209	1733.92	1.54821
210	2592.9	1.64312		210	1733.92	1.54821
211	2591.97	2.40057		211	1733.92	2.10114
212	2590.91	2.49215		212	1733.92	2.10114
213	2589.72	2.53915		213	1733.92	2.31125
214	2589.23	1.67432		214	1733.79	1.6578
215	2589.62	1.07876		215	1732.81	1.64969
216	2590.97	1.04769		216	1726.52	3.13691
217	2592.08	1.28052		217	1726.52	1.15403
218	2593.06	1.14114		218	1726.52	1.15403
219	2593.74	1.41513		219	1726.52	1.53196
220	2594.03	1.10108		220	1726.52	1.11919
221	2594.03	1.53422		221	1726.52	1.48755
222	2593.65	2.75751		222	1726.52	2.59935
223	2594.03	2.50282		223	1726.52	3.02932
224	2594.03	2.12912		224	1726.52	2.07062
225	2594.52	1.15465		225	1727.48	1.07676
226	2595.44	1.06367		226	1727.43	1.1647
227	2596.1	1.08644		227	1727.31	1.16377
228	2596.45	1.21387		228	1727.46	1.28038
229	2596.49	1.17874		229	1726.2	1.4472
230	2596.38	1.16812		230	1725.36	1.12524
231	2596.18	1.16304		231	1726.07	0.817778
232	2594.98	2.44444		232	1729.77	0.836651
233	2594.51	1.17348		233	1730.21	0.852668
234	2593.95	1.28828		234	1730.7	0.942094
235	2593.43	1.16894		235	1731.63	0.646744
236	2592.87	1.1642		236	1732.52	0.652333
237	2592.21	1.28237		237	1733.3	0.723179
238	2591.62	1.16292		238	1733.89	0.661612
239	2591.06	1.16517		239	1733.29	1.29603
240	2590.64	0.911821		240	1733.61	0.704689
241	2590.17	1.13728		241	1733.92	0.883442
242	2589.81	1.11998		242	1733.92	1.15034
243	2589.49	1.20924		243	1733.92	1.40274
244	2588.92	1.66248		244	1733.92	1.23857
245	2588.35	1.49687		245	1733.92	1.23857
246	2587.69	1.47639		246	1733.92	1.23857
247	2586.59	1.98618		247	1733.92	1.68091
248	2585.51	1.95641		248	1733.92	1.68091
249	2584.7	2.00191		249	1733.92	1.849
250	2585.38	1.03674		250	1733.58	1.325
251	2586.98	0.969808		251	1731.24	2.45162
252	2590.98	0.917371		252	1726.52	3.10648
253	2593.4	1.16472		253	1726.52	1.52154
254	2594	3.072		254	1726.52	2.9706
255	2594.03	3.3792		255	1726.52	3.03112
256	2594.03	2.67278		256	1726.52	2.40245
257	2594.03	2.47638		257	1726.52	2.20878
258	2593.54	3.37326		258	1726.52	3.18027
259	2593.69	2.81923		259	1726.52	3.02932
260	2594.03	2.69065		260	1726.52	3.02932
261	2595	1.0356		261	1726.45	1.33905
262	2595.94	1.0468		262	1728.67	1.45794
263	2596.76	0.956607		263	1730.63	1.48784
264	2597.4	1.14416		264	1731.06	1.65484
265	2597.58	1.18724		265	1728.23	2.36832
266	2597.62	1.1706		266	1726.66	1.66404
267	2597.49	1.1571		267	1726.07	1.2346
268	2597.2	1.16105		268	1727.19	0.825264
269	2596.85	1.16955		269	1728.06	0.83337
270	2596.42	1.29306		270	1728.81	0.92397
271	2595.99	1.18704		271	1729.78	0.635272
272	2595.56	1.175		272	1730.88	0.641657
273	2595.02	1.29321		273	1731.95	0.713152
274	2594.5	1.18046		274	1732.69	0.653796
275	2593.99	1.16284		275	1732.65	1.13619
276	2593.59	1.02931		276	1733.23	0.789094
277	2593.15	1.1326		277	1733.92	0.882003
278	2592.8	1.16635		278	1733.92	0.924226
279	2592.47	1.2803		279	1733.92	1.0948
280	2591.7	1.75724		280	1733.92	1.54821
281	2591.17	1.68471		281	1733.92	1.54821
282	2590.9	1.58789		282	1733.92	1.54821
283	2589.68	2.55419		283	1733.92	2.10114
284	2588.35	2.51931		284	1733.92	2.10114
285	2587.98	1.40621		285	1731.93	2.29203
286	2587.95	1.10558		286	1730.29	1.61643
287	2587.86	1.10975		287	1728.31	1.58879
288	2588.38	1.06263		288	1726.52	1.55969
289	2589.19	1.49061		289	1726.52	1.44253
290	2589.92	1.46335		290	1726.52	1.44253
291	2590.8	1.52794		291	1726.52	1.58679
292	2591.91	1.3768		292	1726.52	1.33949
293	2593.4	0.9853		293	1726.52	1.40607
294	2594.03	2.01965		294	1726.52	2.14499
295	2594.03	2.34829		295	1726.52	2.27665
296	2594.03	2.13196		296	1726.52	2.12827
297	2594.42	2.41688		297	1730.29	1.36614
298	2596.29	1.04601		298	1729.98	1.4942
299	2597.61	1.039		299	1729.18	1.48639
300	2598.41	1.14828		300	1729.4	1.63041
301	2598.77	1.19634		301	1728.37	1.47654
302	2598.9	1.18072		302	1727.45	1.67146
303	2598.81	1.1909		303	1726.07	1.23955
304	2597.3	3.072		304	1731.6	0.845566
305	2596.98	1.15756		305	1732.4	0.869122
306	2596.6	1.22608		306	1733.84	0.966462
307	2596.13	1.24803		307	1733.6	0.662307
308	2595.62	1.18984		308	1733.92	0.798424
309	2595.07	1.3118		309	1733.92	1.03409
310	2594.61	1.17713		310	1733.92	1.00882
311	2594.19	1.16474		311	1733.85	1.11892
312	2593.85	0.942008		312	1733.91	0.707494
313	2593.41	1.18083		313	1733.92	0.884661
314	2593.02	1.19035		314	1733.92	0.753562
315	2592.71	1.26065		315	1733.92	1.16522
316	2591.96	1.82504		316	1733.92	1.54821
317	2591.42	1.73819		317	1733.92	1.55708
318	2590.05	3.072		318	1733.92	2.74521
319	2588.74	3.072		319	1733.92	2.66785
320	2587.61	3.072		320	1733.92	2.8805
321	2586.37	3.3792		321	1733.92	3.39716
322	2585.53	3.072		322	1733.49	3.0779
323	2585.28	3.072		323	1732.64	3.22607
324	2587.01	0.998077		324	1726.52	3.13334
325	2586.95	3.072		325	1726.52	2.69661
326	2587.94	3.072		326	1726.52	2.78719
327	2589.99	3.3792		327	1726.52	2.93708
328	2590.97	3.072		328	1726.52	2.89574
329	2591.35	3.072		329	1726.52	2.69705
330	2592.47	3.3792		330	1726.52	3.31771
331	2593.36	3.072		331	1726.48	2.99202
332	2594.03	3.072		332	1726.52	3.02879
333	2594.62	3.072		333	1731.48	1.37558
334	2594.93	2.6067		334	1733.35	1.52774
335	2596.72	1.01855		335	1732.56	1.53469
336	2598.04	1.18615		336	1731.27	1.672
337	2598.68	1.19443		337	1728.25	2.14558
338	2599.02	1.18082		338	1726.25	1.66101
339	2598.98	1.14621		339	1726.07	1.23205
340	2597.7	3.072		340	1730.87	0.841908
341	2596.51	2.76709		341	1733.92	0.873787
342	2596.1	1.27635		342	1733.92	1.3186
343	2595.72	1.16636		343	1733.92	1.12626
344	2595.31	1.21146		344	1733.92	1.22975
345	2594.68	1.53867		345	1733.84	1.45921
346	2594.29	1.16305		346	1733.42	1.32356
347	2593.92	1.14551		347	1733.18	1.31947
348	2593.63	0.926297		348	1733.42	0.703731
349	2593.33	1.13686		349	1733.92	0.882731
350	2592.71	1.52048		350	1733.92	1.32703
351	2590.73	3.3792		351	1733.92	2.73526
352	2588.87	3.072		352	1733.92	2.59625
353	2586.9	3.072		353	1733.92	2.66032
354	2584.85	3.072		354	1733.92	2.63445
355	2582.66	3.072		355	1733.92	2.6407
356	2580.61	3.072		356	1733.92	2.96879
357	2578.16	3.34071		357	1733.55	3.564
358	2576.59	2.98804		358	1733.75	3.24
359	2577.55	1.83984		359	1730.49	3.20314
360	2579.77	0.928681		360	1723.43	3.05373

[truncated: 15 more sheets: Fig9ef_S9_水位发电量对比, Fig9gh_S13_Forebay & Energy, S1, S2, S3, S4, S5, S6, S7, S8, S9, S10, S11, S12, S13]
